# Supplementary material for: Population structure-guided profiling of antibiotic resistance patterns in clinical Listeria monocytogenes isolates from Germany identifies pbpB3 alleles associated with low levels of cephalosporin resistance
Source: Emerg Microbes Infect. 2020 Aug 5;9(1):1804–13. doi: 10.1080/22221751.2020.1799722 (PMC7473133; doi:10.1080/22221751.2020.1799722)
Supplement: Fischer_et_al._Table_S1_-_Antibiotic_susceptibilities_of_the_L._monocytogenes_model_population.xlsx [file TEMI_A_1799722_SM4654.xlsx]

## Sheet: Tabelle1
No.	Alias ID(s)	ST	Complex Type	Isolation Year	Country of Isolation	PCR serogroup	-Group-	ENA sample accession ID	AMP	TGC	CIP	ERY	LNZ	GEN	SXT	CRO	RAM	DAP	TET	VAN	MEP
1	09-04938	9	1690	2009	Germany	IIc	Representatives	SRS746028	0.125	0.0625	1.0	0.25	2.0	0.5	0.03125	64.0	0.0625	2.0	1.0	2.0	0.125
2	10-00848	403	35	2010	Germany	IIa	Representatives	ERS4528409 (SAMEA6800749)	0.125	0.0625	1.0	0.25	2.0	0.5	0.03125	32.0	0.0625	4.0	1.0	2.0	0.125
3	10-02966	2	2928	2010	Germany	IVb	Singletons	ERS2102991 (SAMEA104485049)	0.5	0.125	1.0	0.25	4.0	0.5	0.03125	256.0	0.0625	2.0	2.0	2.0	0.25
4	10-03323	14	2929	2010	Germany	IIa	Singletons	ERS2102992 (SAMEA104485050)	0.125	0.125	1.0	0.25	1.0	0.5	0.03125	64.0	0.0625	2.0	1.0	2.0	0.0625
5	10-03380	2	2930	2010	Germany	IVb	Singletons	ERS4528410 (SAMEA6800750)	0.25	0.125	1.0	0.25	4.0	0.5	0.03125	128.0	0.0625	2.0	2.0	2.0	0.125
6	10-03443	9	2614	2010	Germany	IIc	Singletons	ERS2102994 (SAMEA104485052)	0.25	0.125	1.0	0.25	2.0	0.5	0.03125	128.0	0.0625	2.0	2.0	2.0	0.125
7	10-04286	1	2931	2010	Germany	IVb	Singletons	ERS2102995 (SAMEA104485053)	0.5	0.125	1.0	0.25	4.0	0.5	0.03125	128.0	0.0625	2.0	2.0	2.0	0.125
8	10-05308	1	2932	2010	Germany	IVb	Singletons	ERS2102996 (SAMEA104485054)	0.25	0.0625	1.0	0.25	4.0	0.5	0.03125	256.0	0.0625	4.0	2.0	2.0	0.125
9	10-05402	2	2938	2010	Germany	IVb	Singletons	ERS2102997 (SAMEA104485055)	0.5	0.125	1.0	0.25	4.0	0.5	0.03125	64.0	0.0625	1.0	2.0	2.0	0.125
10	10-05404	5	2940	2010	Germany	IIb	Singletons	ERS2102999 (SAMEA104485057)	0.25	0.0625	1.0	0.25	2.0	0.5	0.03125	256.0	0.0625	2.0	1.0	1.0	0.125
11	11-04121	217	2941	2011	Germany	IVb	Singletons	ERS2103002 (SAMEA104485060)	0.25	0.125	1.0	0.25	4.0	0.5	0.03125	128.0	0.125	2.0	2.0	2.0	0.125
12	11-04488	403	2942	2011	Germany	IIa	Singletons	ERS2103003 (SAMEA104485061)	0.125	0.125	1.0	0.25	2.0	0.5	0.03125	16.0	0.0625	2.0	2.0	2.0	0.125
13	11-04868	18	2943	2011	Germany	IIa	Singletons	ERS2103005 (SAMEA104485063)	0.125	0.125	1.0	0.25	2.0	0.5	0.03125	128.0	0.0625	2.0	1.0	2.0	0.125
14	11-07879	403	1121	2011	Germany	IIa	Representatives	ERS2103007 (SAMEA104485065)	0.125	0.0625	1.0	0.25	2.0	0.5	0.03125	16.0	0.0625	2.0	1.0	2.0	0.125
15	13-04552	7	665	2013	Germany	IIa	Singletons	ERS4528375 (SAMEA6800715)	0.125	0.0625	2.0	0.25	2.0	0.5	0.03125	64.0	0.0625	2.0	2.0	2.0	0.125
16	14-00122	6	3963	2014	Germany	IVb	Singletons	ERS2103029 (SAMEA104485087)	0.25	0.125	1.0	0.25	4.0	0.5	0.03125	128.0	0.0625	2.0	2.0	2.0	0.125
17	14-02604	7	3345	2014	Germany	IIa	Singletons	ERS4528289 (SAMEA6800628)	0.125	0.0625	1.0	0.25	2.0	0.5	0.03125	64.0	0.0625	1.0	1.0	2.0	0.125
18	15-00845	2168	3965	2015	Germany	IVb-v1	Singletons	ERS2103080 (SAMEA104485138)	0.25	0.125	2.0	0.25	4.0	0.5	0.03125	64.0	0.0625	4.0	2.0	2.0	0.125
19	15-01121	2	1114	2015	Germany	IVb	Representatives	ERS2103082 (SAMEA104485140)	0.5	0.125	1.0	0.25	4.0	0.5	0.03125	256.0	0.0625	4.0	1.0	2.0	0.25
20	15-01680	8	1248	2015	Germany	IIa	Representatives	ERS2103111 (SAMEA104485169)	0.25	0.125	1.0	0.25	4.0	0.5	0.03125	256.0	0.0625	4.0	1.0	2.0	0.125
21	15-02201	7	3071	2015	Germany	IIa	Singletons	ERS4528260 (SAMEA6800599)	0.125	0.0625	1.0	0.25	2.0	0.5	0.03125	32.0	0.0625	2.0	1.0	2.0	0.125
22	15-04831	1	3820	2015	Germany	IVb	Representatives	ERS2103146 (SAMEA104485204)	0.5	0.125	1.0	0.25	4.0	0.5	0.03125	256.0	0.0625	4.0	1.0	2.0	0.125
23	16-00028	1	3821	2016	Germany	IVb	Singletons	ERS2103148 (SAMEA104485206)	0.25	0.125	1.0	0.25	4.0	0.5	0.03125	64.0	0.0625	2.0	2.0	2.0	0.125
24	16-00067	8	865	2016	Germany	IIa	Singletons	ERS2103151 (SAMEA104485209)	0.25	0.125	1.0	0.25	4.0	0.5	0.03125	256.0	0.0625	2.0	2.0	2.0	0.125
25	16-00071	1	3822	2016	Germany	IVb	Singletons	ERS2103152 (SAMEA104485210)	0.5	0.125	1.0	0.25	4.0	0.5	0.03125	128.0	0.0625	2.0	2.0	2.0	0.125
26	16-00123	18	6711	2016	Germany	IIa	Singletons	ERS4528343 (SAMEA6800683)	0.25	0.125	1.0	0.25	2.0	0.5	0.03125	256.0	0.0625	2.0	1.0	1.0	0.125
27	16-00207	6	3815	2016	Germany	IVb	Singletons	ERS2103158 (SAMEA104485216)	0.5	0.125	1.0	0.25	4.0	0.5	0.03125	256.0	0.0625	2.0	2.0	1.0	0.125
28	16-00235	5	3959	2016	Germany	IIb	Singletons	ERS2103159 (SAMEA104485217)	0.25	0.125	1.0	0.25	2.0	0.5	0.03125	256.0	0.0625	2.0	1.0	1.0	0.125
29	16-00236	4	6712	2016	Germany	IVb	Singletons	ERS4528315 (SAMEA6800654)	0.0625	0.125	1.0	0.25	4.0	0.5	0.03125	32.0	0.0625	2.0	2.0	2.0	0.125
30	16-00305	8	3839	2016	Germany	IIa	Singletons	ERS2103163 (SAMEA104485221)	0.25	0.125	1.0	0.25	2.0	0.5	0.03125	256.0	0.0625	4.0	1.0	1.0	0.125
31	16-00331	1	3840	2016	Germany	IVb	Singletons	ERS2103164 (SAMEA104485222)	0.5	0.125	1.0	0.25	4.0	0.5	0.03125	256.0	0.0625	4.0	2.0	1.0	0.125
32	16-00333	2	4005	2016	Germany	IVb	Singletons	ERS2103166 (SAMEA104485224)	0.5	0.125	1.0	0.25	4.0	0.5	0.03125	256.0	0.0625	2.0	2.0	2.0	0.125
33	16-00364	2	4006	2016	Germany	IVb	Singletons	ERS2103168 (SAMEA104485226)	0.5	0.125	1.0	0.25	4.0	0.5	0.03125	256.0	0.0625	2.0	2.0	2.0	0.125
34	16-00415	1	2743	2016	Germany	IVb	Singletons	ERS4528411 (SAMEA6800751)	0.5	0.125	1.0	0.25	4.0	0.5	0.03125	256.0	0.0625	2.0	2.0	2.0	0.125
35	16-00419	451	3996	2016	Germany	IIa	Singletons	ERS2103169 (SAMEA104485227)	0.25	0.125	1.0	0.25	2.0	0.5	0.03125	128.0	0.0625	2.0	1.0	1.0	0.125
36	16-00458	207	2814	2016	Germany	IIa	Singletons	ERS4528346 (SAMEA6800686)	0.25	0.125	2.0	0.25	2.0	0.5	0.03125	256.0	0.0625	4.0	1.0	1.0	0.125
37	16-00460	6	3817	2016	Germany	IVb	Singletons	ERS2103170 (SAMEA104485228)	0.5	0.125	1.0	0.25	4.0	0.5	0.03125	256.0	0.0625	2.0	2.0	1.0	0.125
38	16-00478	6	90	2016	Germany	IVb	Representatives	ERS2103173 (SAMEA104485231)	0.25	0.125	1.0	0.25	4.0	0.5	0.03125	256.0	0.0625	4.0	2.0	1.0	0.125
39	16-00497	6	3818	2016	Germany	IVb	Singletons	ERS2103176 (SAMEA104485234)	0.5	0.125	1.0	0.25	4.0	0.5	0.03125	256.0	0.0625	4.0	2.0	1.0	0.125
40	16-00527	6	3120	2016	Germany	IVb	Singletons	ERS2103177 (SAMEA104485235)	0.5	0.125	2.0	0.25	4.0	1.0	0.03125	256.0	0.0625	4.0	2.0	1.0	0.125
41	16-00651	403	3990	2016	Germany	IIa	Singletons	ERS2103179 (SAMEA104485237)	0.0625	0.0625	2.0	0.25	2.0	0.5	0.03125	32.0	0.0625	4.0	1.0	2.0	0.125
42	16-00745	375	6713	2016	Germany	IIa	Singletons	ERS4528385 (SAMEA6800725)	0.25	0.125	1.0	0.25	2.0	0.5	0.03125	256.0	0.0625	2.0	1.0	1.0	0.125
43	16-00809	1	3841	2016	Germany	IVb	Singletons	ERS2103183 (SAMEA104485241)	0.5	0.125	1.0	0.25	4.0	0.5	0.03125	256.0	0.0625	2.0	2.0	1.0	0.125
44	16-00827	7	6571	2016	Germany	IIa	Singletons	ERS4528352 (SAMEA6800692)	0.25	0.125	1.0	0.25	2.0	1.0	0.03125	128.0	0.0625	2.0	1.0	1.0	0.125
45	16-00977	1	3925	2016	Germany	IVb	Singletons	ERS2103191 (SAMEA104485249)	0.5	0.125	2.0	0.25	4.0	0.5	0.03125	256.0	0.0625	4.0	2.0	1.0	0.125
46	16-00988	1	3842	2016	Germany	IVb	Singletons	ERS2103192 (SAMEA104485250)	0.5	0.125	2.0	0.25	4.0	0.5	0.03125	128.0	0.0625	4.0	2.0	1.0	0.125
47	16-01191	6	3530	2016	Germany	IVb	Representatives	ERS2103194 (SAMEA104485252)	0.25	0.125	1.0	0.25	4.0	0.5	0.03125	256.0	0.0625	4.0	2.0	1.0	0.125
48	16-01237	1	2748	2016	Germany	IVb	Representatives	ERS2103198 (SAMEA104485256)	0.5	0.0625	0.5	0.25	4.0	0.5	0.03125	256.0	0.0625	2.0	2.0	1.0	0.125
49	16-01371	5	3843	2016	Germany	IIb	Singletons	ERS2103202 (SAMEA104485260)	0.5	0.125	1.0	0.25	2.0	0.5	0.03125	256.0	0.0625	1.0	1.0	1.0	0.125
50	16-01383	1	6715	2016	Germany	IVb	Singletons	ERS4528298 (SAMEA6800637)	0.5	0.125	1.0	0.25	4.0	1.0	0.03125	256.0	0.0625	2.0	1.0	1.0	0.125
51	16-01451	451	3998	2016	Germany	IIa	Singletons	ERS2103207 (SAMEA104485265)	0.25	0.125	2.0	0.25	4.0	0.5	0.03125	128.0	0.125	2.0	2.0	1.0	0.125
52	16-01548	1	3845	2016	Germany	IVb	Singletons	ERS2103210 (SAMEA104485268)	0.5	0.125	1.0	0.25	4.0	0.5	0.03125	256.0	0.0625	4.0	2.0	1.0	0.125
53	16-01549	2	4007	2016	Germany	IVb	Singletons	ERS2103211 (SAMEA104485269)	0.5	0.125	1.0	0.25	4.0	0.5	0.03125	256.0	0.125	2.0	1.0	2.0	0.25
54	16-01570	2	4008	2016	Germany	IVb	Singletons	ERS2103214 (SAMEA104485272)	0.5	0.125	1.0	0.25	4.0	0.5	0.03125	256.0	0.0625	2.0	1.0	1.0	0.125
55	16-01638	2	4009	2016	Germany	IVb	Singletons	ERS2103218 (SAMEA104485276)	0.5	0.125	2.0	0.25	4.0	0.5	0.03125	256.0	0.0625	1.0	1.0	1.0	0.125
56	16-01676	1	3922	2016	Germany	IVb	Singletons	ERS2103219 (SAMEA104485277)	0.5	0.125	1.0	0.25	4.0	1.0	0.03125	256.0	0.0625	2.0	2.0	1.0	0.125
57	16-01823	14	2966	2016	Germany	IIa	Representatives	ERS2103223 (SAMEA104485281)	0.125	0.0625	2.0	0.25	1.0	1.0	0.03125	64.0	0.125	4.0	1.0	2.0	0.125
58	16-02044	1	3960	2016	Germany	IVb	Representatives	ERS2103231 (SAMEA104485289)	0.5	0.25	1.0	0.25	2.0	0.5	0.03125	256.0	0.0625	4.0	1.0	1.0	0.125
59	16-02045	1	4345	2016	Germany	IVb	Representatives	ERS2103232 (SAMEA104485290)	0.5	0.125	1.0	0.25	2.0	0.5	0.03125	256.0	0.0625	2.0	1.0	1.0	0.125
60	16-02101	3	6716	2016	Germany	IIb	Singletons	ERS4528297 (SAMEA6800636)	0.5	0.0625	0.5	0.25	4.0	0.5	0.03125	256.0	0.0625	2.0	0.5	1.0	0.125
61	16-02179	451	3999	2016	Germany	IIa	Singletons	ERS2103234 (SAMEA104485292)	0.125	0.125	2.0	0.25	2.0	1.0	0.03125	128.0	0.0625	2.0	1.0	1.0	0.0625
62	16-02180	5	3958	2016	Germany	IIb	Singletons	ERS2103235 (SAMEA104485293)	0.25	0.125	1.0	0.25	2.0	2.0	0.03125	256.0	0.0625	2.0	1.0	1.0	0.125
63	16-02209	21	6717	2016	Germany	IIa	Singletons	ERS4528359 (SAMEA6800699)	0.25	0.125	2.0	0.25	2.0	0.5	0.03125	256.0	0.0625	2.0	1.0	1.0	0.125
64	16-02232	399	3825	2016	Germany	IIa	Representatives	ERS2103238 (SAMEA104485296)	0.25	0.0625	1.0	0.25	1.0	0.5	0.03125	256.0	0.0625	2.0	1.0	2.0	0.125
65	16-02238	1	3923	2016	Germany	IVb	Singletons	ERS2103239 (SAMEA104485297)	0.5	0.125	1.0	0.25	4.0	1.0	0.03125	256.0	0.0625	4.0	1.0	1.0	0.125
66	16-02280	6	3804	2016	Germany	IVb	Singletons	ERS4528412 (SAMEA6800752)	0.5	0.125	1.0	0.25	4.0	0.5	0.03125	256.0	0.0625	4.0	1.0	1.0	0.125
67	16-02282	1	4250	2016	Germany	IVb	Representatives	ERS4528413 (SAMEA6800753)	0.25	0.125	1.0	0.25	2.0	0.5	0.03125	256.0	0.0625	2.0	1.0	2.0	0.125
68	16-02383	1	2747	2016	Germany	IVb	Representatives	ERS2103245 (SAMEA104485303)	0.5	0.125	1.0	0.25	2.0	1.0	0.03125	128.0	0.0625	4.0	1.0	2.0	0.125
69	16-02436	218	3964	2016	Germany	IVb-v1	Singletons	ERS2103247 (SAMEA104485305)	0.25	0.125	1.0	0.25	4.0	0.5	0.03125	32.0	0.0625	4.0	1.0	1.0	0.25
70	16-02476	1	3924	2016	Germany	IVb	Singletons	ERS2103248 (SAMEA104485306)	0.5	0.125	1.0	0.25	4.0	0.5	0.03125	128.0	0.0625	1.0	1.0	1.0	0.125
71	16-02651	8	3927	2016	Germany	IIa	Representatives	ERS2103256 (SAMEA104485314)	0.125	0.0625	2.0	0.25	2.0	0.5	0.03125	128.0	0.0625	2.0	1.0	1.0	0.125
72	16-02660	451	4000	2016	Germany	IIa	Singletons	ERS2103257 (SAMEA104485315)	0.25	0.125	1.0	0.25	4.0	0.5	0.03125	128.0	0.0625	2.0	2.0	1.0	0.125
73	16-02724	8	3961	2016	Germany	IIa	Singletons	ERS2103258 (SAMEA104485316)	0.125	0.0625	1.0	0.25	4.0	0.5	0.03125	128.0	0.0625	2.0	1.0	1.0	0.125
74	16-02838	6	3962	2016	Germany	IVb	Singletons	ERS2103261 (SAMEA104485319)	0.25	0.125	1.0	0.25	4.0	0.5	0.03125	256.0	0.0625	2.0	2.0	1.0	0.125
75	16-02839	8	6718	2016	Germany	IIa	Singletons	ERS4528406 (SAMEA6800746)	0.25	0.0625	1.0	0.25	2.0	0.5	0.03125	256.0	0.0625	4.0	1.0	1.0	0.125
76	16-02857	6	3237	2016	Germany	IVb	Singletons	ERS2103263 (SAMEA104485321)	0.25	0.125	1.0	0.25	4.0	0.5	0.03125	256.0	0.0625	2.0	2.0	1.0	0.125
77	16-02859	2	4010	2016	Germany	IVb	Representatives	ERS2103264 (SAMEA104485322)	0.5	0.125	1.0	0.25	4.0	1.0	0.03125	256.0	0.0625	8.0	1.0	2.0	0.125
78	16-02899	1	4334	2016	Germany	IVb	Singletons	ERS2103267 (SAMEA104485325)	0.5	0.125	2.0	0.25	4.0	0.5	0.03125	256.0	0.0625	1.0	1.0	1.0	0.125
79	16-02900	8	3995	2016	Germany	IIa	Singletons	ERS2103268 (SAMEA104485326)	0.25	0.0625	1.0	0.25	4.0	0.5	0.03125	256.0	0.0625	2.0	2.0	1.0	0.125
80	16-02941	6	3994	2016	Germany	IVb	Singletons	ERS2103271 (SAMEA104485329)	0.25	0.125	1.0	0.25	4.0	0.5	0.03125	256.0	0.0625	2.0	2.0	1.0	0.125
81	16-02942	451	4001	2016	Germany	IIa	Singletons	ERS2103272 (SAMEA104485330)	0.125	0.125	1.0	0.25	2.0	0.5	0.03125	64.0	0.0625	2.0	2.0	1.0	0.125
82	16-02967	2	4011	2016	Germany	IVb	Singletons	ERS2103276 (SAMEA104485334)	0.5	0.125	1.0	0.25	4.0	0.5	0.03125	256.0	0.0625	1.0	1.0	2.0	0.125
83	16-02968	6	3992	2016	Germany	IVb	Singletons	ERS2103277 (SAMEA104485335)	0.25	0.125	1.0	0.25	4.0	0.5	0.03125	256.0	0.0625	2.0	2.0	1.0	0.125
84	16-03057	1	4076	2016	Germany	IVb	Representatives	ERS2103280 (SAMEA104485338)	0.5	0.125	2.0	0.25	4.0	0.5	0.03125	256.0	0.0625	4.0	2.0	2.0	0.125
85	16-03058	6	3993	2016	Germany	IVb	Singletons	ERS2103281 (SAMEA104485339)	0.25	0.125	1.0	0.25	4.0	0.5	0.03125	256.0	0.0625	2.0	2.0	1.0	0.125
86	16-03068	2	4012	2016	Germany	IVb	Singletons	ERS2103285 (SAMEA104485343)	0.5	0.125	1.0	0.25	4.0	1.0	0.03125	256.0	0.0625	4.0	1.0	1.0	0.125
87	16-03234	1	4070	2016	Germany	IVb	Singletons	ERS2103291 (SAMEA104485349)	0.0625	0.125	1.0	0.25	2.0	0.5	0.03125	16.0	0.0625	2.0	1.0	1.0	0.125
88	16-03235	2	4080	2016	Germany	IVb	Singletons	ERS2103292 (SAMEA104485350)	0.5	0.125	1.0	0.25	4.0	0.5	0.03125	256.0	0.0625	2.0	2.0	1.0	0.125
89	16-03236	6	4081	2016	Germany	IVb	Singletons	ERS2103293 (SAMEA104485351)	0.5	0.125	1.0	0.25	4.0	1.0	0.03125	256.0	0.0625	4.0	1.0	1.0	0.125
90	16-03283	451	4074	2016	Germany	IIa	Singletons	ERS2103296 (SAMEA104485354)	0.125	0.03125	2.0	0.25	2.0	0.5	0.03125	128.0	0.0625	2.0	0.5	1.0	0.125
91	16-03395	1	4071	2016	Germany	IVb	Singletons	ERS2103299 (SAMEA104485357)	0.25	0.0625	1.0	0.25	4.0	1.0	0.03125	128.0	0.0625	4.0	2.0	1.0	0.125
92	16-03461	1	4072	2016	Germany	IVb	Singletons	ERS2103301 (SAMEA104485359)	0.5	0.125	1.0	0.25	4.0	0.5	0.03125	256.0	0.0625	2.0	1.0	1.0	0.125
93	16-03462	1	4075	2016	Germany	IVb	Representatives	ERS2103302 (SAMEA104485360)	0.5	0.125	2.0	0.25	4.0	0.5	0.03125	256.0	0.0625	4.0	1.0	2.0	0.125
94	16-03544	451	2742	2016	Germany	IIa	Representatives	ERS2103303 (SAMEA104485361)	0.125	0.0625	1.0	0.25	2.0	0.5	0.03125	64.0	0.0625	4.0	1.0	2.0	0.125
95	16-03546	1	4346	2016	Germany	IVb	Singletons	ERS2103304 (SAMEA104485362)	0.5	0.125	2.0	0.25	4.0	0.5	0.03125	256.0	0.0625	4.0	2.0	1.0	0.125
96	16-03557	6	4082	2016	Germany	IVb	Singletons	ERS2103305 (SAMEA104485363)	0.5	0.125	1.0	0.25	4.0	1.0	0.03125	256.0	0.0625	2.0	2.0	1.0	0.125
97	16-03642	388	6719	2016	Germany	IIa	Singletons	ERS4528246 (SAMEA6800585)	0.125	0.03125	2.0	0.25	2.0	0.5	0.03125	4.0	0.0625	2.0	1.0	1.0	0.0625
98	16-03755	6	3816	2016	Germany	IVb	Representatives	ERS2103312 (SAMEA104485370)	0.5	0.125	1.0	0.25	4.0	0.5	0.03125	256.0	0.0625	4.0	2.0	1.0	0.125
99	16-03782	451	3997	2016	Germany	IIa	Representatives	ERS2103315 (SAMEA104485373)	0.25	0.0625	2.0	0.25	2.0	0.5	0.03125	256.0	0.0625	2.0	0.5	1.0	0.125
100	16-03804	5	4073	2016	Germany	IIb	Singletons	ERS2103316 (SAMEA104485374)	0.25	0.0625	1.0	0.25	2.0	1.0	0.03125	256.0	0.0625	2.0	1.0	1.0	0.125
101	16-03813	451	2796	2016	Germany	IIa	Representatives	ERS2103319 (SAMEA104485377)	0.25	0.125	2.0	0.25	4.0	0.5	0.03125	256.0	0.0625	2.0	1.0	1.0	0.125
102	16-03866	155	4244	2016	Germany	IIa	Singletons	ERS2103322 (SAMEA104485380)	0.125	0.0625	1.0	0.25	1.0	0.5	0.03125	128.0	0.0625	2.0	0.5	1.0	0.0625
103	16-03867	8	3926	2016	Germany	IIa	Representatives	ERS2103323 (SAMEA104485381)	0.25	0.125	2.0	0.25	4.0	0.5	0.03125	256.0	0.0625	2.0	1.0	1.0	0.125
104	16-03885	691	4079	2016	Germany	IIa	Representatives	ERS4528332 (SAMEA6800672)	0.25	0.0625	2.0	0.25	2.0	0.5	0.03125	64.0	0.0625	2.0	1.0	1.0	0.125
105	16-04062	6	3287	2016	Germany	IVb	Representatives	ERS2103331 (SAMEA104485389)	0.5	0.125	1.0	0.25	4.0	0.5	0.03125	256.0	0.0625	4.0	2.0	1.0	0.125
106	16-04099	6	4248	2016	Germany	IVb	Singletons	ERS2103333 (SAMEA104485391)	0.25	0.125	1.0	0.25	4.0	0.5	0.03125	256.0	0.0625	2.0	2.0	1.0	0.125
107	16-04237	8	2522	2016	Germany	IIa	Representatives	ERS2103339 (SAMEA104485397)	0.25	0.25	1.0	0.25	4.0	0.5	0.03125	256.0	0.0625	4.0	2.0	1.0	0.125
108	16-04261	451	4389	2016	Germany	IIa	Singletons	ERS2103341 (SAMEA104485399)	0.125	0.03125	1.0	0.25	2.0	0.5	0.03125	128.0	0.0625	2.0	1.0	1.0	0.0625
109	16-04311	6	3121	2016	Germany	IVb	Representatives	ERS2103345 (SAMEA104485403)	0.5	0.125	2.0	0.25	4.0	0.5	0.03125	256.0	0.0625	4.0	2.0	1.0	0.125
110	16-04331	1	4245	2016	Germany	IVb	Singletons	ERS2103346 (SAMEA104485404)	0.25	0.125	1.0	0.25	4.0	1.0	0.03125	128.0	0.0625	4.0	1.0	1.0	0.125
111	16-04337	2	4249	2016	Germany	IVb	Singletons	ERS2103348 (SAMEA104485406)	0.5	0.125	1.0	0.25	4.0	0.5	0.03125	256.0	0.0625	1.0	1.0	1.0	0.125
112	16-04386	6	90	2016	Germany	IVb	Representatives	ERR3431218 (SAMEA5770460)	0.5	0.125	1.0	0.25	4.0	0.5	0.03125	256.0	0.0625	4.0	2.0	2.0	0.125
113	16-04427	21	4217	2016	Germany	IIa	Singletons	ERS2103351 (SAMEA104485409)	0.125	0.0625	1.0	0.25	2.0	0.5	0.03125	128.0	0.0625	2.0	1.0	2.0	0.125
114	16-04491	6	4242	2016	Germany	IVb	Representatives	ERS2103353 (SAMEA104485411)	0.5	0.125	1.0	0.25	4.0	1.0	0.03125	256.0	0.0625	4.0	2.0	1.0	0.125
115	16-04572	37	4218	2016	Germany	IIa	Singletons	ERS2103355 (SAMEA104485413)	0.25	0.0625	1.0	0.25	2.0	0.5	0.03125	128.0	0.0625	2.0	1.0	1.0	0.125
116	16-04624	403	40	2016	Germany	IIa	Representatives	ERS2103357 (SAMEA104485415)	0.25	0.0625	1.0	0.25	2.0	0.5	0.03125	32.0	0.0625	2.0	1.0	2.0	0.125
117	16-04660	6	4243	2016	Germany	IVb	Singletons	ERS2103358 (SAMEA104485416)	0.25	0.125	1.0	0.25	4.0	0.5	0.03125	256.0	0.0625	4.0	2.0	1.0	0.125
118	16-04720	1	4246	2016	Germany	IVb	Representatives	ERS2103362 (SAMEA104485420)	0.5	0.125	1.0	0.25	4.0	0.5	0.03125	256.0	0.0625	4.0	2.0	1.0	0.125
119	16-04721	6	4333	2016	Germany	IVb	Singletons	ERS2103363 (SAMEA104485421)	0.25	0.125	1.0	0.25	4.0	1.0	0.03125	256.0	0.0625	2.0	2.0	1.0	0.125
120	16-04904	5	6373	2016	Germany	IIb	Representatives	ERS4528295 (SAMEA6800634)	0.25	0.125	0.5	0.25	2.0	0.5	0.03125	256.0	0.0625	1.0	1.0	1.0	0.125
121	16-05164	7	4348	2016	Germany	IIa	Representatives	ERS2103374 (SAMEA104485432)	0.25	0.0625	2.0	0.25	2.0	0.5	0.03125	64.0	0.0625	2.0	1.0	1.0	0.125
122	16-05256	6	4336	2016	Germany	IVb	Singletons	ERS2103375 (SAMEA104485433)	0.25	0.125	1.0	0.25	4.0	0.5	0.03125	256.0	0.0625	1.0	2.0	1.0	0.125
123	16-05318	6	4335	2016	Germany	IVb	Singletons	ERS2103377 (SAMEA104485435)	0.25	0.125	1.0	0.25	2.0	0.5	0.03125	256.0	0.0625	4.0	2.0	1.0	0.125
124	16-05371	1	4349	2016	Germany	IVb	Singletons	ERS2103380 (SAMEA104485438)	0.25	0.125	1.0	0.25	2.0	0.5	0.03125	128.0	0.0625	2.0	1.0	1.0	0.125
125	16-05409	87	6720	2016	Germany	IIb	Singletons	ERS4528212 (SAMEA6800551)	0.25	0.0625	2.0	0.25	2.0	0.5	0.03125	256.0	0.125	4.0	1.0	1.0	0.125
126	17-00048	8	4350	2017	Germany	IIa	Singletons	ERS2103383 (SAMEA104485441)	0.25	0.0625	1.0	0.25	2.0	0.5	0.03125	256.0	0.0625	2.0	1.0	1.0	0.0625
127	17-00086	1	4351	2017	Germany	IVb	Singletons	ERS2103384 (SAMEA104485442)	0.25	0.125	1.0	0.25	4.0	0.5	0.03125	128.0	0.0625	2.0	2.0	1.0	0.125
128	17-00114	59	4556	2017	Germany	IIb	Singletons	ERS4528414 (SAMEA6800754)	0.25	0.125	1.0	0.25	2.0	0.5	0.03125	256.0	0.0625	2.0	1.0	1.0	0.125
129	17-00138	87	4557	2017	Germany	IIb	Representatives	ERS4528415 (SAMEA6800755)	0.25	0.125	1.0	0.25	2.0	0.5	0.03125	256.0	0.0625	2.0	1.0	2.0	0.125
130	17-00139	6	4558	2017	Germany	IVb	Singletons	ERS4528416 (SAMEA6800756)	0.25	0.125	2.0	0.25	4.0	1.0	0.03125	256.0	0.0625	2.0	1.0	1.0	0.125
131	17-00190	2	4559	2017	Germany	IVb	Singletons	ERS4528417 (SAMEA6800757)	0.25	0.125	2.0	0.25	4.0	0.5	0.03125	256.0	0.0625	1.0	1.0	2.0	0.125
132	17-00191	392	4560	2017	Germany	IIb	Singletons	ERS4528418 (SAMEA6800758)	0.25	0.125	1.0	0.25	2.0	1.0	0.03125	256.0	0.0625	2.0	1.0	1.0	0.125
133	17-00401	2	4267	2017	Germany	IVb	Singletons	ERS2103396 (SAMEA104485454)	0.5	0.125	1.0	0.25	4.0	0.5	0.03125	256.0	0.0625	2.0	1.0	2.0	0.125
134	17-00417	16	4391	2017	Germany	IIa	Singletons	ERS2103397 (SAMEA104485455)	0.25	0.0625	2.0	0.25	2.0	0.5	0.03125	256.0	0.0625	2.0	1.0	1.0	0.125
135	17-00452	59	4562	2017	Germany	IIb	Singletons	ERS4528419 (SAMEA6800759)	0.125	0.0625	0.5	0.25	1.0	0.5	0.03125	128.0	0.0625	0.5	0.5	1.0	0.0625
136	17-00455	6	3819	2017	Germany	IVb	Representatives	ERS2103401 (SAMEA104485459)	0.25	0.125	1.0	0.25	4.0	0.5	0.03125	256.0	0.0625	8.0	2.0	1.0	0.125
137	17-00456	2	4564	2017	Germany	IVb	Singletons	ERS4528420 (SAMEA6800760)	0.5	0.125	1.0	0.25	4.0	0.5	0.03125	128.0	0.0625	1.0	1.0	1.0	0.125
138	17-00471	1	4565	2017	Germany	IVb	Singletons	ERS4528421 (SAMEA6800761)	0.25	0.125	1.0	0.25	4.0	1.0	0.03125	128.0	0.0625	4.0	2.0	1.0	0.125
139	17-00472	5	2789	2017	Germany	IIb	Representatives	ERS2103403 (SAMEA104485461)	0.25	0.0625	4.0	0.25	2.0	0.5	0.0625	256.0	0.0625	1.0	2.0	2.0	0.125
140	17-00473	2	4388	2017	Germany	IVb	Singletons	ERS2103404 (SAMEA104485462)	0.25	0.125	1.0	0.25	4.0	0.5	0.03125	256.0	0.0625	2.0	1.0	1.0	0.125
141	17-00517	37	4488	2017	Germany	IIa	Singletons	ERS4528422 (SAMEA6800762)	0.125	0.0625	1.0	0.25	2.0	0.5	0.03125	128.0	0.0625	2.0	1.0	1.0	0.125
142	17-00539	451	4390	2017	Germany	IIa	Singletons	ERS2103407 (SAMEA104485465)	0.125	0.0625	1.0	0.25	2.0	0.5	0.03125	64.0	0.0625	2.0	1.0	1.0	0.125
143	17-00540	155	4567	2017	Germany	IIa	Singletons	ERS4528423 (SAMEA6800763)	0.125	0.0625	2.0	0.25	2.0	0.5	0.03125	128.0	0.0625	4.0	1.0	2.0	0.125
144	17-00575	4	4473	2017	Germany	IVb	Singletons	ERS4528424 (SAMEA6800764)	0.0625	0.0625	1.0	0.25	4.0	0.5	0.03125	32.0	0.0625	2.0	2.0	2.0	0.125
145	17-00604	1	4427	2017	Germany	IVb	Representatives	ERS4528425 (SAMEA6800765)	0.25	0.0625	1.0	0.25	2.0	0.5	0.03125	128.0	0.0625	2.0	1.0	2.0	0.125
146	17-00661	2	2402	2017	Germany	IVb	Representatives	ERS4528426 (SAMEA6800766)	0.5	0.0625	2.0	0.25	4.0	1.0	0.03125	128.0	0.0625	4.0	1.0	2.0	0.125
147	17-00708	398	4568	2017	Germany	IIa	Singletons	ERS4528427 (SAMEA6800767)	0.125	0.125	1.0	0.25	2.0	0.5	0.03125	128.0	0.0625	2.0	1.0	1.0	0.125
148	17-00724	6	4489	2017	Germany	IVb	Singletons	ERS4528428 (SAMEA6800768)	0.25	0.125	1.0	0.25	4.0	0.5	0.03125	256.0	0.0625	2.0	1.0	1.0	0.125
149	17-00739	219	4570	2017	Germany	IVb	Singletons	ERS4528429 (SAMEA6800769)	0.25	0.125	2.0	0.25	2.0	0.5	0.03125	128.0	0.0625	2.0	1.0	2.0	0.125
150	17-00765	1	4571	2017	Germany	IVb	Singletons	ERS4528430 (SAMEA6800770)	0.25	0.0625	1.0	0.25	4.0	0.5	0.03125	64.0	0.0625	4.0	2.0	2.0	0.125
151	17-00766	155	4572	2017	Germany	IIa	Singletons	ERS4528431 (SAMEA6800771)	0.125	0.0625	1.0	0.25	2.0	0.5	0.03125	256.0	0.0625	2.0	1.0	1.0	0.125
152	17-00806	1	4573	2017	Germany	IVb	Singletons	ERS4528432 (SAMEA6800772)	0.25	0.0625	1.0	0.25	2.0	0.5	0.03125	64.0	0.0625	2.0	2.0	2.0	0.125
153	17-00848	2	4574	2017	Germany	IVb	Singletons	ERS4528433 (SAMEA6800773)	0.5	0.125	1.0	0.25	4.0	0.5	0.03125	128.0	0.0625	1.0	1.0	2.0	0.125
154	17-00897	1	4450	2017	Germany	IVb	Singletons	ERS4528434 (SAMEA6800774)	0.25	0.125	1.0	0.25	4.0	0.5	0.03125	128.0	0.0625	2.0	1.0	2.0	0.125
155	17-00898	249	5379	2017	Germany	IVb	Singletons	ERS4528435 (SAMEA6800775)	0.25	0.125	1.0	0.25	4.0	0.5	0.03125	256.0	0.0625	4.0	2.0	2.0	0.125
156	17-00909	388	5380	2017	Germany	IVb	Singletons	ERS4528436 (SAMEA6800776)	0.0625	0.125	1.0	0.25	4.0	0.5	0.03125	16.0	0.0625	4.0	1.0	1.0	0.125
157	17-00919	37	4267	2017	Germany	IIa	Singletons	ERS4528437 (SAMEA6800777)	0.25	0.125	1.0	0.25	2.0	0.5	0.03125	128.0	0.0625	4.0	1.0	2.0	0.125
158	17-00920	1	4451	2017	Germany	IVb	Singletons	ERS4528438 (SAMEA6800778)	0.25	0.0625	1.0	0.25	4.0	0.5	0.03125	128.0	0.0625	4.0	1.0	1.0	0.125
159	17-01021	21	5381	2017	Germany	IIa	Singletons	ERS4528439 (SAMEA6800779)	0.125	0.0625	0.5	0.25	2.0	0.5	0.03125	128.0	0.0625	2.0	1.0	2.0	0.0625
160	17-01029	1	4444	2017	Germany	IVb	Representatives	ERS4528440 (SAMEA6800780)	0.25	0.125	1.0	0.25	4.0	1.0	0.03125	256.0	0.0625	4.0	1.0	1.0	0.125
161	17-01032	1	5382	2017	Germany	IVb	Representatives	ERS4528441 (SAMEA6800781)	0.25	0.0625	1.0	0.25	2.0	1.0	0.03125	32.0	0.0625	4.0	1.0	2.0	0.125
162	17-01033	1355	5383	2017	Germany	IIa	Singletons	ERS4528442 (SAMEA6800782)	0.25	0.125	1.0	0.25	2.0	0.5	0.03125	256.0	0.0625	4.0	1.0	1.0	0.125
163	17-01047	1	5384	2017	Germany	IVb	Singletons	ERS4528443 (SAMEA6800783)	0.25	0.125	1.0	0.25	4.0	0.5	0.03125	128.0	0.0625	2.0	2.0	1.0	0.125
164	17-01048	8	5385	2017	Germany	IIa	Singletons	ERS4528444 (SAMEA6800784)	0.25	0.125	1.0	0.25	2.0	0.5	0.03125	256.0	0.0625	2.0	1.0	1.0	0.125
165	17-01049	155	1128	2017	Germany	IIa	Representatives	ERS4528445 (SAMEA6800785)	0.25	0.0625	1.0	0.25	1.0	0.5	0.03125	256.0	0.0625	2.0	1.0	2.0	0.125
166	17-01078	399	4452	2017	Germany	IIa	Singletons	ERS4528446 (SAMEA6800786)	0.125	0.0625	1.0	0.25	2.0	0.5	0.03125	64.0	0.125	2.0	1.0	2.0	0.0625
167	17-01103	121	4260	2017	Germany	IIa	Singletons	ERS4528447 (SAMEA6800787)	0.25	0.0625	1.0	0.25	2.0	0.5	0.03125	256.0	0.0625	2.0	1.0	2.0	0.125
168	17-01132	1	2750	2017	Germany	IVb	Representatives	ERS4528448 (SAMEA6800788)	0.5	0.125	1.0	0.25	4.0	0.5	0.03125	256.0	0.0625	4.0	1.0	2.0	0.125
169	17-01150	6	5386	2017	Germany	IVb	Singletons	ERS4528449 (SAMEA6800789)	0.5	0.125	1.0	0.25	4.0	0.5	0.03125	256.0	0.0625	4.0	2.0	2.0	0.125
170	17-01176	37	5387	2017	Germany	IIa	Singletons	ERS4528450 (SAMEA6800790)	0.25	0.125	1.0	0.25	2.0	0.5	0.03125	256.0	0.0625	4.0	2.0	2.0	0.125
171	17-01203	8	1265	2017	Germany	IIa	Singletons	ERS4528451 (SAMEA6800791)	0.25	0.125	1.0	0.25	2.0	0.5	0.03125	256.0	0.0625	2.0	1.0	1.0	0.125
172	17-01204	5	5388	2017	Germany	IIb	Singletons	ERS4528452 (SAMEA6800792)	0.25	0.125	1.0	0.25	2.0	0.5	0.03125	256.0	0.0625	2.0	1.0	1.0	0.125
173	17-01271	8	5389	2017	Germany	IIa	Singletons	ERS4528453 (SAMEA6800793)	0.125	0.0625	1.0	0.25	2.0	0.5	0.03125	256.0	0.0625	1.0	1.0	1.0	0.125
174	17-01272	1	4490	2017	Germany	IVb	Singletons	ERS4528454 (SAMEA6800794)	0.5	0.0625	1.0	0.25	4.0	1.0	0.03125	128.0	0.0625	2.0	2.0	2.0	0.125
175	17-01295	3	5390	2017	Germany	IIb	Singletons	ERS4528455 (SAMEA6800795)	0.25	0.0625	0.5	0.25	2.0	0.5	0.03125	256.0	0.0625	2.0	0.5	1.0	0.125
176	17-01362	14	2825	2017	Germany	IIa	Singletons	ERS4528456 (SAMEA6800796)	0.125	0.125	1.0	0.25	2.0	0.5	0.03125	64.0	0.125	2.0	1.0	2.0	0.125
177	17-01363	1	5391	2017	Germany	IVb	Singletons	ERS4528457 (SAMEA6800797)	0.25	0.125	1.0	0.25	4.0	0.5	0.03125	64.0	0.0625	1.0	2.0	2.0	0.125
178	17-01364	177	5393	2017	Germany	IIa	Singletons	ERS4528458 (SAMEA6800798)	0.125	0.125	1.0	0.25	2.0	1.0	0.03125	128.0	0.0625	2.0	1.0	1.0	0.0625
179	17-01365	1	4352	2017	Germany	IVb	Representatives	ERS4528459 (SAMEA6800799)	0.25	0.0625	1.0	0.25	4.0	0.5	0.03125	256.0	0.0625	4.0	1.0	2.0	0.125
180	17-01399	1	5579	2017	Germany	IVb	Singletons	ERS4528460 (SAMEA6800800)	0.5	0.125	1.0	0.25	4.0	0.5	0.03125	128.0	0.0625	2.0	2.0	1.0	0.125
181	17-01463	8	5580	2017	Germany	IIa	Singletons	ERS4528461 (SAMEA6800801)	0.125	0.0625	1.0	0.25	2.0	0.5	0.03125	256.0	0.0625	2.0	1.0	1.0	0.125
182	17-01476	18	5581	2017	Germany	IIa	Singletons	ERS4528462 (SAMEA6800802)	0.125	0.0625	1.0	0.25	2.0	0.5	0.03125	256.0	0.0625	2.0	1.0	1.0	0.125
183	17-01509	2	5582	2017	Germany	IVb	Singletons	ERS4528463 (SAMEA6800803)	0.5	0.125	2.0	0.25	4.0	1.0	0.03125	256.0	0.0625	4.0	2.0	2.0	0.125
184	17-01530	1	4491	2017	Germany	IVb	Singletons	ERS4528464 (SAMEA6800804)	0.5	0.125	1.0	0.25	4.0	0.5	0.03125	256.0	0.0625	2.0	2.0	1.0	0.125
185	17-01531	663	5436	2017	Germany	IVb	Singletons	ERS4528465 (SAMEA6800805)	0.5	0.125	2.0	0.25	4.0	0.5	0.03125	256.0	0.0625	2.0	1.0	1.0	0.125
186	17-01543	388	4648	2017	Germany	IVb	Singletons	ERS4528466 (SAMEA6800806)	0.125	0.125	1.0	0.25	4.0	0.5	0.03125	32.0	0.0625	4.0	1.0	2.0	0.125
187	17-01558	200	5437	2017	Germany	IIa	Singletons	ERS4528467 (SAMEA6800807)	0.25	0.0625	1.0	0.25	2.0	0.5	0.03125	256.0	0.0625	2.0	1.0	1.0	0.125
188	17-01585	18	5438	2017	Germany	IIa	Singletons	ERS4528468 (SAMEA6800808)	0.125	0.125	1.0	0.25	2.0	0.5	0.03125	128.0	0.0625	2.0	1.0	1.0	0.125
189	17-01630	1	5439	2017	Germany	IVb	Singletons	ERS4528469 (SAMEA6800809)	0.5	0.125	1.0	0.25	4.0	0.5	0.03125	128.0	0.0625	4.0	1.0	1.0	0.125
190	17-01680	16	5441	2017	Germany	IIa	Singletons	ERS4528470 (SAMEA6800810)	0.125	0.125	1.0	0.25	2.0	0.5	0.03125	256.0	0.0625	2.0	1.0	1.0	0.0625
191	17-01707	8	4354	2017	Germany	IIa	Representatives	ERS4528471 (SAMEA6800811)	0.25	0.0625	1.0	0.25	2.0	0.5	0.03125	256.0	0.0625	4.0	1.0	2.0	0.125
192	17-01710	388	4649	2017	Germany	IVb	Representatives	ERS4528472 (SAMEA6800812)	0.25	0.125	1.0	0.25	4.0	1.0	0.03125	32.0	0.0625	4.0	1.0	2.0	0.125
193	17-01731	6	4650	2017	Germany	IVb	Singletons	ERS4528473 (SAMEA6800813)	0.5	0.125	1.0	0.25	4.0	0.5	0.03125	256.0	0.0625	4.0	2.0	1.0	0.125
194	17-01980	1462	5442	2017	Germany	IIa	Singletons	ERS4528474 (SAMEA6800814)	0.25	0.125	2.0	0.25	4.0	0.5	0.03125	256.0	0.0625	4.0	2.0	1.0	0.125
195	17-01981	21	5443	2017	Germany	IIa	Singletons	ERS4528475 (SAMEA6800815)	0.25	0.0625	1.0	0.25	2.0	0.5	0.03125	128.0	0.0625	4.0	1.0	2.0	0.125
196	17-02118	7	4566	2017	Germany	IIa	Representatives	ERS4528477 (SAMEA6800817)	0.125	0.0625	2.0	0.25	2.0	0.5	0.03125	64.0	0.0625	2.0	1.0	2.0	0.125
197	17-02121	1	4651	2017	Germany	IVb	Representatives	ERS4528478 (SAMEA6800818)	0.25	0.125	1.0	0.25	4.0	0.5	0.03125	128.0	0.0625	4.0	1.0	2.0	0.125
198	17-02136	29	4652	2017	Germany	IIa	Singletons	ERS4528479 (SAMEA6800819)	0.125	0.125	1.0	0.25	2.0	0.5	0.03125	16.0	0.0625	2.0	1.0	1.0	0.0625
199	17-02248	6	3963	2017	Germany	IVb	Singletons	ERS4528480 (SAMEA6800820)	0.25	0.125	1.0	0.25	4.0	0.5	0.03125	256.0	0.0625	4.0	2.0	1.0	0.125
200	17-02322	6	5445	2017	Germany	IVb	Singletons	ERS4528481 (SAMEA6800821)	0.25	0.125	1.0	0.25	4.0	1.0	0.03125	256.0	0.0625	4.0	2.0	1.0	0.125
201	17-02461	204	5584	2017	Germany	IIa	Singletons	ERS4528387 (SAMEA6800727)	0.125	0.0625	1.0	0.25	2.0	0.5	0.03125	64.0	0.0625	4.0	1.0	1.0	0.0625
202	17-02488	5	3780	2017	Germany	IIb	Singletons	ERS4528482 (SAMEA6800822)	0.25	0.125	1.0	0.25	2.0	0.5	0.03125	256.0	0.0625	1.0	1.0	1.0	0.125
203	17-02546	26	5642	2017	Germany	IIa	Representatives	ERS4528271 (SAMEA6800610)	0.125	0.0625	1.0	0.25	2.0	0.5	0.03125	64.0	0.0625	2.0	1.0	2.0	0.125
204	17-02547	219	5588	2017	Germany	IVb	Singletons	ERS4528236 (SAMEA6800575)	0.25	0.125	1.0	0.25	4.0	0.5	0.03125	128.0	0.0625	4.0	1.0	1.0	0.125
205	17-02549	6	3166	2017	Germany	IVb	Singletons	ERS4528228 (SAMEA6800567)	0.25	0.125	2.0	0.25	4.0	0.5	0.03125	256.0	0.0625	4.0	1.0	1.0	0.125
206	17-02551	4	4385	2017	Germany	IVb	Singletons	ERS4528237 (SAMEA6800576)	0.0625	0.125	1.0	0.25	4.0	1.0	0.03125	16.0	0.0625	4.0	1.0	1.0	0.125
207	17-02552	2	4387	2017	Germany	IVb	Singletons	ERS4528211 (SAMEA6800550)	0.25	0.125	1.0	0.25	4.0	0.5	0.03125	256.0	0.0625	2.0	1.0	2.0	0.125
208	17-02553	1	4418	2017	Germany	IVb	Singletons	ERS4528235 (SAMEA6800574)	0.25	0.125	0.5	0.25	4.0	0.5	0.03125	128.0	0.0625	2.0	1.0	1.0	0.125
209	17-02554	217	4404	2017	Germany	IVb	Singletons	ERS4528242 (SAMEA6800581)	0.25	0.125	1.0	0.25	4.0	0.5	0.03125	256.0	0.0625	4.0	1.0	1.0	0.125
210	17-02556	1	4427	2017	Germany	IVb	Singletons	ERS4528210 (SAMEA6800549)	0.25	0.125	1.0	0.25	4.0	0.5	0.03125	128.0	0.0625	4.0	1.0	1.0	0.125
211	17-02560	9	4619	2017	Germany	IIc	Representatives	ERS4528294 (SAMEA6800633)	0.25	0.03125	1.0	0.25	1.0	0.5	0.03125	128.0	0.0625	2.0	1.0	2.0	0.125
212	17-02600	4	5644	2017	Germany	IVb	Singletons	ERS4528238 (SAMEA6800577)	0.0625	0.125	1.0	0.25	4.0	0.5	0.03125	32.0	0.0625	2.0	2.0	1.0	0.125
213	17-02601	412	5648	2017	Germany	IIa	Singletons	ERS4528320 (SAMEA6800659)	0.25	0.125	1.0	0.25	2.0	0.5	0.03125	128.0	0.0625	4.0	2.0	1.0	0.125
214	17-02602	2	5649	2017	Germany	IVb	Singletons	ERS4528225 (SAMEA6800564)	0.5	0.125	1.0	0.25	4.0	0.5	0.03125	256.0	0.0625	2.0	2.0	2.0	0.125
215	17-02603	7	5650	2017	Germany	IIa	Singletons	ERS4528338 (SAMEA6800678)	0.125	0.0625	2.0	0.25	2.0	0.5	0.03125	32.0	0.0625	4.0	1.0	1.0	0.0625
216	17-02630	399	5651	2017	Germany	IIa	Singletons	ERS4528313 (SAMEA6800652)	0.25	0.125	1.0	0.25	1.0	0.5	0.03125	128.0	0.125	8.0	1.0	2.0	0.125
217	17-02631	2	5652	2017	Germany	IVb	Singletons	ERS4528232 (SAMEA6800571)	0.25	0.125	1.0	0.25	4.0	0.5	0.03125	64.0	0.0625	2.0	1.0	1.0	0.125
218	17-02669	1594	5653	2017	Germany	IVb	Singletons	ERS4528226 (SAMEA6800565)	0.25	0.125	2.0	0.25	4.0	0.5	0.03125	128.0	0.0625	4.0	1.0	1.0	0.125
219	17-02744	7	5655	2017	Germany	IIa	Singletons	ERS4528380 (SAMEA6800720)	0.125	0.125	2.0	0.25	2.0	0.5	0.03125	128.0	0.0625	4.0	1.0	1.0	0.0625
220	17-02746	87	5656	2017	Germany	IIb	Singletons	ERS4528231 (SAMEA6800570)	0.25	0.0625	1.0	0.25	2.0	0.5	0.03125	256.0	0.0625	2.0	1.0	1.0	0.125
221	17-02878	8	1263	2017	Germany	IIa	Representatives	ERS4528483 (SAMEA6800823)	0.25	0.125	2.0	0.25	4.0	0.5	0.03125	256.0	0.0625	2.0	1.0	2.0	0.125
222	17-03062	330	5690	2017	Germany	IIb	Singletons	ERS4528484 (SAMEA6800824)	0.25	0.125	1.0	0.25	2.0	0.5	0.03125	128.0	0.0625	2.0	1.0	1.0	0.125
223	17-03063	3	5691	2017	Germany	IIb	Singletons	ERS4528485 (SAMEA6800825)	0.25	0.125	0.5	0.25	2.0	0.5	0.03125	256.0	0.0625	2.0	1.0	2.0	0.125
224	17-03064	2169	5692	2017	Germany	IIa	Singletons	ERS4528486 (SAMEA6800826)	0.25	0.0625	1.0	0.25	2.0	0.5	0.03125	128.0	0.0625	2.0	1.0	2.0	0.125
225	17-03065	6	5693	2017	Germany	IVb	Singletons	ERS4528487 (SAMEA6800827)	0.25	0.125	1.0	0.25	4.0	0.5	0.03125	64.0	0.0625	2.0	2.0	2.0	0.125
226	17-03093	219	5694	2017	Germany	IVb	Singletons	ERS4528488 (SAMEA6800828)	0.5	0.125	1.0	0.25	4.0	0.5	0.03125	256.0	0.0625	2.0	2.0	2.0	0.125
227	17-03141	1254	5695	2017	Germany	IIa	Representatives	ERS4528489 (SAMEA6800829)	0.125	0.0625	1.0	0.25	0.5	0.5	0.03125	256.0	0.0625	2.0	1.0	2.0	0.125
228	17-03266	1	5696	2017	Germany	IVb	Singletons	ERS4528490 (SAMEA6800830)	0.5	0.125	1.0	0.25	4.0	0.5	0.03125	128.0	0.0625	1.0	2.0	2.0	0.125
229	17-03319	59	5740	2017	Germany	IIb	Singletons	ERS4528285 (SAMEA6800624)	0.25	0.125	1.0	0.25	1.0	0.5	0.03125	128.0	0.0625	2.0	1.0	2.0	0.0625
230	17-03449	4	5645	2017	Germany	IVb	Singletons	ERS4528233 (SAMEA6800572)	0.125	0.0625	1.0	0.25	4.0	0.5	0.03125	16.0	0.0625	2.0	4.0	2.0	0.125
231	17-03523	1	5743	2017	Germany	IVb	Singletons	ERS4528286 (SAMEA6800625)	0.25	0.125	1.0	0.25	4.0	0.5	0.03125	128.0	0.0625	4.0	2.0	2.0	0.125
232	17-03525	37	5488	2017	Germany	IIa	Representatives	ERS4528277 (SAMEA6800616)	0.25	0.0625	1.0	0.25	2.0	0.5	0.03125	256.0	0.0625	4.0	1.0	2.0	0.125
233	17-03593	4	5646	2017	Germany	IVb	Singletons	ERS4528234 (SAMEA6800573)	0.125	0.125	1.0	0.25	4.0	0.5	0.03125	32.0	0.0625	2.0	2.0	2.0	0.125
234	17-03629	4	5647	2017	Germany	IVb	Representatives	ERS4528300 (SAMEA6800639)	0.0625	0.125	1.0	0.25	4.0	0.5	0.03125	16.0	0.0625	4.0	1.0	1.0	0.125
235	17-03771	217	5809	2017	Germany	IVb	Singletons	ERS4528339 (SAMEA6800679)	0.5	0.125	1.0	0.25	4.0	0.5	0.03125	256.0	0.0625	2.0	2.0	2.0	0.125
236	17-03772	451	1252	2017	Germany	IIa	Singletons	ERS4528402 (SAMEA6800742)	0.125	0.0625	1.0	0.25	2.0	0.5	0.03125	128.0	0.0625	2.0	2.0	2.0	0.0625
237	17-03809	26	5643	2017	Germany	IIa	Singletons	ERS4528388 (SAMEA6800728)	0.125	0.0625	1.0	0.25	2.0	0.5	0.03125	64.0	0.0625	1.0	1.0	2.0	0.0625
238	17-03833	6	5810	2017	Germany	IVb	Singletons	ERS4528340 (SAMEA6800680)	0.25	0.125	1.0	0.25	4.0	0.5	0.03125	256.0	0.0625	2.0	2.0	1.0	0.125
239	17-03879	2170	5811	2017	Germany	IIa	Singletons	ERS4528403 (SAMEA6800743)	0.125	0.0625	0.5	0.25	2.0	0.5	0.03125	256.0	0.0625	2.0	1.0	2.0	0.125
240	17-04028	21	5812	2017	Germany	IIa	Singletons	ERS4528404 (SAMEA6800744)	0.25	0.0625	1.0	0.25	2.0	0.5	0.03125	256.0	0.125	2.0	1.0	2.0	0.125
241	17-04029	6	5813	2017	Germany	IVb	Singletons	ERS4528347 (SAMEA6800687)	0.25	0.125	1.0	0.25	4.0	0.5	0.03125	256.0	0.0625	2.0	2.0	2.0	0.125
242	17-04065	8	2994	2017	Germany	IIa	Representatives	ERR3971809 (SAMEA6602601)	0.125	0.0625	1.0	0.25	4.0	0.5	0.03125	256.0	0.0625	2.0	2.0	2.0	0.125
243	17-04066	1	5814	2017	Germany	IVb	Singletons	ERS4528290 (SAMEA6800629)	0.25	0.125	1.0	0.25	4.0	0.5	0.03125	128.0	0.0625	2.0	2.0	2.0	0.125
244	17-04067	6	5815	2017	Germany	IVb	Singletons	ERS4528316 (SAMEA6800655)	0.25	0.125	1.0	0.25	4.0	0.5	0.03125	256.0	0.0625	2.0	2.0	2.0	0.25
245	17-04068	451	5816	2017	Germany	IIa	Singletons	ERS4528223 (SAMEA6800562)	0.25	0.0625	1.0	0.25	4.0	0.5	0.03125	128.0	0.0625	2.0	2.0	2.0	0.125
246	17-04069	87	5817	2017	Germany	IIb	Singletons	ERS4528291 (SAMEA6800630)	0.25	0.0625	1.0	0.25	2.0	0.5	0.03125	256.0	0.0625	2.0	1.0	1.0	0.125
247	17-04148	121	5818	2017	Germany	IIa	Singletons	ERS4528366 (SAMEA6800706)	0.25	0.125	1.0	0.25	2.0	0.5	0.03125	128.0	0.0625	2.0	1.0	1.0	0.0625
248	17-04194	1	5819	2017	Germany	IVb	Singletons	ERS4528287 (SAMEA6800626)	0.25	0.0625	1.0	0.25	4.0	0.5	0.03125	128.0	0.0625	2.0	1.0	1.0	0.125
249	17-04219	37	5820	2017	Germany	IIa	Singletons	ERS4528365 (SAMEA6800705)	0.25	0.0625	1.0	0.25	4.0	0.5	0.03125	256.0	0.0625	2.0	1.0	1.0	0.125
250	17-04309	2	5821	2017	Germany	IVb	Singletons	ERS4528270 (SAMEA6800609)	1.0	0.125	1.0	0.25	4.0	0.5	0.03125	256.0	0.0625	1.0	2.0	1.0	0.25
251	17-04311	2	6328	2017	Germany	IVb	Singletons	ERS4528491 (SAMEA6800831)	0.25	0.125	1.0	0.25	4.0	0.5	0.03125	128.0	0.0625	2.0	1.0	1.0	0.125
252	17-04312	37	6400	2017	Germany	IIa	Singletons	ERS4528492 (SAMEA6800832)	0.25	0.125	2.0	0.25	2.0	0.5	0.03125	256.0	0.0625	4.0	1.0	1.0	0.125
253	17-04313	121	4426	2017	Germany	IIa	Representatives	ERS4528493 (SAMEA6800833)	0.125	0.0625	1.0	0.25	1.0	0.5	0.03125	256.0	0.0625	1.0	0.5	1.0	0.125
254	17-04359	29	6334	2017	Germany	IIa	Singletons	ERS4528494 (SAMEA6800834)	0.125	0.125	1.0	0.25	2.0	0.5	0.03125	64.0	0.0625	2.0	1.0	1.0	0.125
255	17-04405	217	5744	2017	Germany	IVb	Representatives	ERS4528495 (SAMEA6800835)	0.25	0.0625	1.0	0.25	4.0	0.5	0.03125	128.0	0.0625	4.0	2.0	2.0	0.125
256	17-04406	4	6337	2017	Germany	IVb	Singletons	ERS4528496 (SAMEA6800836)	0.125	0.125	4.0	0.25	4.0	0.5	0.03125	16.0	0.0625	2.0	2.0	1.0	0.125
257	17-04408	101	5575	2017	Germany	IIa	Representatives	ERS4528497 (SAMEA6800837)	0.25	0.0625	1.0	0.25	2.0	0.5	0.03125	128.0	0.0625	4.0	1.0	2.0	0.125
258	17-04455	101	6338	2017	Germany	IIa	Singletons	ERS4528498 (SAMEA6800838)	0.25	0.125	1.0	0.25	2.0	0.5	0.03125	128.0	0.0625	2.0	2.0	1.0	0.125
259	17-04492	5	2794	2017	Germany	IIb	Representatives	ERS4528499 (SAMEA6800839)	0.25	0.0625	2.0	0.25	2.0	0.5	0.03125	256.0	0.0625	2.0	1.0	1.0	0.125
260	17-04494	1	6343	2017	Germany	IVb	Singletons	ERS4528500 (SAMEA6800840)	0.5	0.125	1.0	0.25	4.0	0.5	0.03125	256.0	0.0625	1.0	1.0	1.0	0.125
261	17-04495	224	6344	2017	Germany	IIb	Singletons	ERS4528501 (SAMEA6800841)	0.25	0.125	1.0	0.25	2.0	0.5	0.03125	256.0	0.0625	2.0	1.0	1.0	0.125
262	17-04535	3	6345	2017	Germany	IIb	Singletons	ERS4528502 (SAMEA6800842)	0.25	0.0625	0.5	0.25	2.0	0.5	0.03125	256.0	0.0625	0.5	0.5	1.0	0.125
263	17-04592	403	5738	2017	Germany	IIa	Singletons	ERS4528378 (SAMEA6800718)	0.0625	0.125	1.0	0.25	2.0	0.5	0.03125	16.0	0.0625	2.0	1.0	1.0	0.0625
264	17-04703	9	6403	2017	Germany	IIc	Singletons	ERS4528503 (SAMEA6800843)	0.125	0.125	1.0	0.25	2.0	0.5	0.03125	64.0	0.0625	4.0	1.0	1.0	0.0625
265	17-04704	7	6346	2017	Germany	IIa	Singletons	ERS4528504 (SAMEA6800844)	0.125	0.125	2.0	0.25	2.0	0.5	0.03125	64.0	0.0625	2.0	1.0	1.0	0.0625
266	17-04737	4	6347	2017	Germany	IVb	Singletons	ERS4528505 (SAMEA6800845)	0.125	0.125	1.0	0.25	2.0	0.5	0.03125	32.0	0.0625	2.0	2.0	1.0	0.125
267	17-04738	2175	6348	2017	Germany	IVb	Singletons	ERS4528506 (SAMEA6800846)	0.25	0.125	1.0	0.25	4.0	0.5	0.03125	256.0	0.0625	4.0	2.0	1.0	0.125
268	17-04779	124	6349	2017	Germany	IIa	Singletons	ERS4528507 (SAMEA6800847)	0.125	0.0625	1.0	0.25	2.0	0.5	0.03125	256.0	0.0625	0.5	1.0	1.0	0.0625
269	17-04780	54	4569	2017	Germany	IVb	Representatives	ERS4528508 (SAMEA6800848)	0.25	0.0625	1.0	0.25	4.0	0.5	0.03125	128.0	0.0625	4.0	2.0	1.0	0.125
270	17-04781	451	4492	2017	Germany	IIa	Singletons	ERS4528509 (SAMEA6800849)	0.125	0.125	1.0	0.25	2.0	0.5	0.03125	128.0	0.0625	2.0	1.0	1.0	0.125
271	17-04782	18	6404	2017	Germany	IIa	Singletons	ERS4528510 (SAMEA6800850)	0.125	0.0625	1.0	0.25	2.0	0.5	0.03125	128.0	0.0625	2.0	1.0	1.0	0.125
272	17-04869	54	4561	2017	Germany	IVb	Representatives	ERS4528511 (SAMEA6800851)	0.5	0.0625	1.0	0.25	4.0	0.5	0.03125	128.0	0.0625	2.0	1.0	1.0	0.25
273	17-04894	29	6409	2017	Germany	IIa	Singletons	ERS4528512 (SAMEA6800852)	0.125	0.0625	1.0	0.25	2.0	0.5	0.03125	16.0	0.0625	4.0	1.0	1.0	0.125
274	17-04947	14	112	2017	Germany	IIa	Singletons	ERS4528513 (SAMEA6800853)	0.25	0.0625	1.0	0.25	2.0	0.5	0.03125	64.0	0.125	2.0	1.0	1.0	0.125
275	17-04949	20	4563	2017	Germany	IIa	Representatives	ERS4528514 (SAMEA6800854)	0.25	0.125	1.0	0.25	4.0	0.5	0.03125	128.0	0.0625	2.0	2.0	1.0	0.125
276	17-04989	32	6350	2017	Germany	IVb	Singletons	ERS4528515 (SAMEA6800855)	0.25	0.125	1.0	0.25	4.0	0.5	0.03125	256.0	0.0625	4.0	2.0	1.0	0.125
277	17-05074	2	6351	2017	Germany	IVb	Singletons	ERS4528516 (SAMEA6800856)	0.5	0.125	1.0	0.25	4.0	0.5	0.03125	128.0	0.0625	2.0	1.0	2.0	0.125
278	17-05128	121	5713	2017	Germany	IIa	Singletons	ERS4528517 (SAMEA6800857)	0.125	0.0625	1.0	0.25	2.0	0.5	0.03125	128.0	0.0625	2.0	1.0	1.0	0.0625
279	17-05202	8	73	2017	Germany	IIa	Representatives	ERS4528518 (SAMEA6800858)	0.125	0.0625	1.0	0.25	2.0	0.5	0.03125	256.0	0.0625	2.0	2.0	1.0	0.125
280	17-05264	1	6405	2017	Germany	IVb	Singletons	ERS4528519 (SAMEA6800859)	0.25	0.125	1.0	0.25	4.0	0.5	0.03125	128.0	0.0625	2.0	1.0	1.0	0.125
281	17-05295	451	6410	2017	Germany	IIa	Representatives	ERS4528520 (SAMEA6800860)	0.125	0.0625	1.0	0.25	2.0	0.5	0.03125	64.0	0.0625	2.0	1.0	1.0	0.125
282	17-05382	6	6352	2017	Germany	IVb	Singletons	ERS4528521 (SAMEA6800861)	0.25	0.125	1.0	0.25	4.0	0.5	0.03125	256.0	0.0625	4.0	2.0	1.0	0.125
283	17-05536	204	6353	2017	Germany	IIa	Singletons	ERS4528522 (SAMEA6800862)	0.125	0.125	1.0	0.25	2.0	0.5	0.03125	128.0	0.0625	2.0	1.0	1.0	0.125
284	17-05591	37	3311	2017	Germany	IIa	Singletons	ERS4528523 (SAMEA6800863)	0.125	0.125	1.0	0.25	2.0	0.5	0.03125	128.0	0.0625	2.0	1.0	1.0	0.0625
285	17-05592	6	4381	2017	Germany	IVb	Representatives	ERS4528524 (SAMEA6800864)	0.5	0.125	1.0	0.25	4.0	0.5	0.03125	128.0	0.0625	2.0	2.0	1.0	0.125
286	17-05593	8	6354	2017	Germany	IIa	Representatives	ERS4528525 (SAMEA6800865)	0.125	0.0625	1.0	0.25	2.0	0.5	0.03125	256.0	0.0625	2.0	1.0	2.0	0.125
287	17-05613	4	6355	2017	Germany	IVb	Singletons	ERS4528526 (SAMEA6800866)	0.0625	0.125	1.0	0.25	4.0	0.5	0.03125	32.0	0.0625	2.0	1.0	1.0	0.125
288	17-05659	91	6356	2017	Germany	IIa	Singletons	ERS4528527 (SAMEA6800867)	0.25	0.125	1.0	0.25	2.0	0.5	0.03125	256.0	0.0625	2.0	1.0	1.0	0.125
289	17-05765	6	5360	2017	Germany	IVb	Singletons	ERS4528528 (SAMEA6800868)	0.5	0.125	1.0	0.25	4.0	0.5	0.03125	256.0	0.0625	1.0	2.0	1.0	0.125
290	17-05802	8	6357	2017	Germany	IIa	Singletons	ERS4528529 (SAMEA6800869)	0.125	0.0625	2.0	0.25	2.0	0.5	0.03125	256.0	0.0625	2.0	1.0	1.0	0.125
291	17-05828	1	6358	2017	Germany	IVb	Singletons	ERS4528530 (SAMEA6800870)	0.5	0.125	1.0	0.25	4.0	0.5	0.03125	128.0	0.0625	2.0	1.0	1.0	0.125
292	17-05829	2	6407	2017	Germany	IVb	Singletons	ERS4528531 (SAMEA6800871)	0.5	0.125	2.0	0.25	4.0	0.5	0.03125	256.0	0.0625	2.0	1.0	1.0	0.125
293	17-05830	1	6359	2017	Germany	IVb	Representatives	ERS4528532 (SAMEA6800872)	0.25	0.125	1.0	0.25	4.0	0.5	0.03125	256.0	0.0625	2.0	1.0	2.0	0.125
294	17-05888	2	6361	2017	Germany	IVb	Representatives	ERS4528533 (SAMEA6800873)	0.5	0.125	1.0	0.25	4.0	0.5	0.03125	256.0	0.0625	2.0	1.0	2.0	0.125
295	17-05889	14	913	2017	Germany	IIa	Singletons	ERS4528534 (SAMEA6800874)	0.125	0.0625	1.0	0.25	2.0	0.5	0.03125	128.0	0.125	2.0	1.0	1.0	0.0625
296	17-05940	8	1269	2017	Germany	IIa	Representatives	ERS4528535 (SAMEA6800875)	0.25	0.0625	1.0	0.25	2.0	0.5	0.03125	256.0	0.0625	1.0	2.0	2.0	0.125
297	17-06003	4	6365	2017	Germany	IVb	Singletons	ERS4528536 (SAMEA6800876)	0.25	0.125	1.0	0.25	4.0	0.5	0.03125	64.0	0.0625	4.0	2.0	1.0	0.125
298	17-06004	1	6366	2017	Germany	IVb	Singletons	ERS4528537 (SAMEA6800877)	0.5	0.125	2.0	0.25	4.0	0.5	0.03125	128.0	0.0625	2.0	1.0	1.0	0.125
299	17-06043	18	3781	2017	Germany	IIa	Representatives	ERS4528538 (SAMEA6800878)	0.125	0.0625	1.0	0.25	2.0	0.5	0.03125	256.0	0.0625	1.0	1.0	1.0	0.125
300	17-06067	87	3285	2017	Germany	IIb	Singletons	ERS4528539 (SAMEA6800879)	0.25	0.125	1.0	0.25	2.0	0.5	0.03125	256.0	0.0625	1.0	1.0	1.0	0.125
301	17-06089	21	6374	2017	Germany	IIa	Singletons	ERS4528540 (SAMEA6800880)	0.125	0.125	1.0	0.25	2.0	0.5	0.03125	128.0	0.0625	2.0	1.0	2.0	0.125
302	17-06105	1	6378	2017	Germany	IVb	Representatives	ERS4528541 (SAMEA6800881)	0.25	0.125	1.0	0.25	4.0	0.5	0.03125	128.0	0.0625	2.0	2.0	2.0	0.125
303	17-06139	1	2939	2017	Germany	IVb	Representatives	ERS4528542 (SAMEA6800882)	0.25	0.125	1.0	0.25	4.0	0.5	0.03125	128.0	0.0625	2.0	1.0	2.0	0.125
304	17-06204	3	6382	2017	Germany	IIb	Singletons	ERS4528543 (SAMEA6800883)	0.25	0.0625	0.5	0.25	2.0	0.5	0.03125	256.0	0.0625	4.0	1.0	1.0	0.125
305	17-06205	1	6383	2017	Germany	IVb	Singletons	ERS4528544 (SAMEA6800884)	0.5	0.125	1.0	0.25	4.0	0.5	0.03125	256.0	0.0625	4.0	2.0	1.0	0.125
306	17-06258	399	6384	2017	Germany	IIa	Singletons	ERS4528545 (SAMEA6800885)	0.25	0.0625	1.0	0.25	2.0	0.5	0.03125	256.0	0.0625	2.0	1.0	1.0	0.125
307	17-06370	3	6385	2017	Germany	IIb	Singletons	ERS4528546 (SAMEA6800886)	0.5	0.0625	1.0	0.25	4.0	0.5	0.03125	256.0	0.0625	4.0	0.5	1.0	0.125
308	17-06378	1	6363	2017	Germany	IVb	Singletons	ERS4528547 (SAMEA6800887)	0.25	0.125	1.0	0.25	4.0	0.5	0.03125	128.0	0.0625	2.0	2.0	1.0	0.125
309	17-06379	1	6364	2017	Germany	IVb	Singletons	ERS4528548 (SAMEA6800888)	0.5	0.125	1.0	0.25	4.0	0.5	0.03125	64.0	0.0625	4.0	2.0	2.0	0.125
310	17-06561	2	4494	2017	Germany	IVb	Singletons	ERS4528549 (SAMEA6800889)	0.5	0.125	1.0	0.25	4.0	0.5	0.03125	128.0	0.0625	2.0	2.0	2.0	0.125
311	17-06609	224	6367	2017	Germany	IIb	Singletons	ERS4528550 (SAMEA6800890)	0.25	0.0625	1.0	0.25	2.0	0.5	0.03125	256.0	0.0625	2.0	1.0	2.0	0.125
312	17-06612	7	6368	2017	Germany	IIa	Singletons	ERS4528551 (SAMEA6800891)	0.125	0.0625	2.0	0.25	2.0	0.5	0.03125	64.0	0.0625	4.0	2.0	1.0	0.125
313	17-06666	3	6369	2017	Germany	IIb	Singletons	ERS4528552 (SAMEA6800892)	0.25	0.0625	0.5	0.25	2.0	0.5	0.03125	256.0	0.0625	2.0	0.5	2.0	0.125
314	17-06703	204	6371	2017	Germany	IIa	Singletons	ERS4528553 (SAMEA6800893)	0.125	0.0625	1.0	0.25	2.0	0.5	0.03125	64.0	0.0625	2.0	1.0	2.0	0.125
315	17-06704	5	6372	2017	Germany	IIb	Singletons	ERS4528554 (SAMEA6800894)	0.25	0.0625	1.0	0.25	2.0	0.5	0.03125	256.0	0.0625	2.0	1.0	1.0	0.125
316	17-06729	173	3242	2017	Germany	IIa	Representatives	ERR3971807 (SAMEA6602599)	0.25	0.0625	1.0	0.25	2.0	0.5	0.03125	128.0	0.0625	1.0	1.0	1.0	0.125
317	17-06763	1	6375	2017	Germany	IVb	Singletons	ERS4528555 (SAMEA6800895)	0.25	0.125	1.0	0.25	4.0	0.5	0.03125	128.0	0.0625	2.0	2.0	1.0	0.125
318	17-06764	451	6376	2017	Germany	IIa	Singletons	ERS4528556 (SAMEA6800896)	0.125	0.0625	1.0	0.25	4.0	0.5	0.03125	64.0	0.0625	2.0	2.0	1.0	0.0625
319	17-06765	5	4187	2017	Germany	IIb	Singletons	ERS4528557 (SAMEA6800897)	0.25	0.0625	1.0	0.25	2.0	0.5	0.03125	256.0	0.0625	2.0	1.0	1.0	0.125
320	17-06816	451	6379	2017	Germany	IIa	Singletons	ERS4528558 (SAMEA6800898)	0.125	0.0625	1.0	0.25	2.0	0.5	0.03125	256.0	0.0625	1.0	1.0	2.0	0.0625
321	17-06829	37	6380	2017	Germany	IIa	Singletons	ERS4528559 (SAMEA6800899)	0.125	0.0625	1.0	0.25	2.0	0.5	0.03125	128.0	0.0625	2.0	1.0	1.0	0.125
322	17-06830	1	6381	2017	Germany	IVb	Singletons	ERS4528560 (SAMEA6800900)	0.25	0.125	1.0	0.25	4.0	0.5	0.03125	128.0	0.0625	2.0	2.0	2.0	0.125
323	17-06881	1	2752	2017	Germany	IVb	Representatives	ERS4528561 (SAMEA6800901)	0.25	0.0625	1.0	0.25	2.0	0.5	0.03125	64.0	0.0625	2.0	1.0	2.0	0.125
324	17-06948	6	6411	2017	Germany	IVb	Singletons	ERS4528562 (SAMEA6800902)	0.25	0.125	1.0	0.25	4.0	0.5	0.03125	256.0	0.0625	4.0	2.0	1.0	0.125
325	17-07025	37	4287	2017	Germany	IIa	Singletons	ERS4528563 (SAMEA6800903)	0.125	0.0625	1.0	0.25	2.0	0.5	0.03125	64.0	0.0625	2.0	1.0	1.0	0.125
326	17-07026	37	4230	2017	Germany	IIa	Singletons	ERS4528564 (SAMEA6800904)	0.125	0.0625	1.0	0.25	2.0	0.5	0.03125	64.0	0.0625	2.0	1.0	1.0	0.125
327	17-07070	3	5544	2017	Germany	IIb	Singletons	ERS4528565 (SAMEA6800905)	0.25	0.0625	0.5	0.25	2.0	0.5	0.03125	256.0	0.0625	2.0	0.5	1.0	0.125
328	17-07112	87	6412	2017	Germany	IIb	Singletons	ERS4528566 (SAMEA6800906)	0.25	0.0625	1.0	0.25	2.0	0.5	0.03125	256.0	0.0625	2.0	1.0	2.0	0.125
329	17-07164	59	6413	2017	Germany	IIb	Singletons	ERS4528567 (SAMEA6800907)	0.25	0.0625	1.0	0.25	2.0	0.5	0.03125	256.0	0.0625	2.0	1.0	2.0	0.125
330	17-07167	8	6415	2017	Germany	IIa	Singletons	ERS4528568 (SAMEA6800908)	0.125	0.0625	1.0	0.25	2.0	0.5	0.03125	256.0	0.0625	2.0	1.0	1.0	0.125
331	17-07210	37	6416	2017	Germany	IIa	Representatives	ERS4528569 (SAMEA6800909)	0.25	0.0625	1.0	0.25	2.0	0.5	0.03125	256.0	0.0625	4.0	2.0	1.0	0.125
332	17-07211	1	6417	2017	Germany	IVb	Singletons	ERS4528570 (SAMEA6800910)	0.5	0.125	1.0	0.25	4.0	0.5	0.03125	256.0	0.0625	4.0	2.0	2.0	0.25
333	17-07238	4	6418	2017	Germany	IVb	Singletons	ERS4528571 (SAMEA6800911)	0.125	0.0625	1.0	0.25	4.0	0.5	0.03125	64.0	0.0625	2.0	1.0	2.0	0.125
334	17-07239	37	3483	2017	Germany	IIa	Singletons	ERS4528572 (SAMEA6800912)	0.125	0.0625	1.0	0.25	2.0	0.5	0.03125	128.0	0.0625	2.0	1.0	2.0	0.125
335	17-07279	382	6419	2017	Germany	IVb-v1	Singletons	ERS4528573 (SAMEA6800913)	0.25	0.125	1.0	0.25	1.0	0.5	0.03125	64.0	0.0625	4.0	1.0	2.0	0.125
336	18-00033	7	6420	2018	Germany	IIa	Singletons	ERS4528574 (SAMEA6800914)	0.25	0.0625	2.0	0.25	2.0	0.5	0.03125	64.0	0.0625	2.0	1.0	1.0	0.0625
337	18-00034	9	5106	2018	Germany	IIc	Singletons	ERS4528575 (SAMEA6800915)	0.125	0.0625	1.0	0.25	2.0	0.5	0.03125	128.0	0.0625	2.0	1.0	2.0	0.125
338	18-00079	1	6197	2018	Germany	IVb	Singletons	ERS4528251 (SAMEA6800590)	0.25	0.125	1.0	0.25	4.0	0.5	0.03125	256.0	0.0625	2.0	1.0	1.0	0.125
339	18-00105	451	6232	2018	Germany	IIa	Singletons	ERS4528576 (SAMEA6800916)	0.125	0.125	1.0	0.25	2.0	0.5	0.03125	64.0	0.0625	2.0	1.0	2.0	0.0625
340	18-00106	2	6233	2018	Germany	IVb	Singletons	ERS4528577 (SAMEA6800917)	0.5	0.125	0.5	0.25	4.0	0.5	0.03125	128.0	0.0625	2.0	2.0	2.0	0.125
341	18-00139	1	1702	2018	Germany	IVb	Singletons	ERS4528578 (SAMEA6800918)	0.5	0.125	1.0	0.25	4.0	0.5	0.03125	256.0	0.0625	2.0	2.0	2.0	0.125
342	18-00166	504	6234	2018	Germany	IIa	Singletons	ERS4528579 (SAMEA6800919)	0.125	0.0625	1.0	0.25	2.0	0.5	0.03125	128.0	0.125	2.0	1.0	2.0	0.125
343	18-00242	18	6235	2018	Germany	IIa	Singletons	ERS4528580 (SAMEA6800920)	0.125	0.0625	1.0	0.25	2.0	0.5	0.03125	128.0	0.0625	4.0	1.0	1.0	0.125
344	18-00287	403	2988	2018	Germany	IIa	Singletons	ERS4528324 (SAMEA6800663)	0.0625	0.125	1.0	0.25	2.0	0.5	0.03125	16.0	0.0625	2.0	1.0	1.0	0.125
345	18-00303	7	6198	2018	Germany	IIa	Singletons	ERS4528581 (SAMEA6800921)	0.125	0.0625	1.0	0.25	2.0	0.5	0.03125	32.0	0.0625	2.0	1.0	1.0	0.0625
346	18-00324	121	5554	2018	Germany	IIa	Representatives	ERR3971819 (SAMEA6602611)	0.25	0.0625	1.0	0.25	2.0	0.5	0.03125	128.0	0.0625	4.0	0.5	1.0	0.125
347	18-00370	8	3320	2018	Germany	IIa	Singletons	ERS4528364 (SAMEA6800704)	0.125	0.125	1.0	0.25	2.0	0.5	0.03125	256.0	0.0625	2.0	1.0	1.0	0.125
348	18-00399	3	6326	2018	Germany	IIb	Singletons	ERS4528239 (SAMEA6800578)	0.25	0.0625	0.5	0.25	2.0	0.5	0.03125	256.0	0.0625	2.0	1.0	1.0	0.125
349	18-00400	224	4466	2018	Germany	IIb	Representatives	ERS4528310 (SAMEA6800649)	0.25	0.0625	1.0	0.25	2.0	0.5	0.03125	256.0	0.0625	2.0	1.0	1.0	0.125
350	18-00416	7	6327	2018	Germany	IIa	Singletons	ERS4528363 (SAMEA6800703)	0.125	0.0625	2.0	0.25	2.0	0.5	0.03125	64.0	0.0625	2.0	1.0	1.0	0.125
351	18-00417	1	6329	2018	Germany	IVb	Singletons	ERS4528250 (SAMEA6800589)	0.5	0.0625	1.0	0.25	4.0	0.5	0.03125	128.0	0.0625	2.0	1.0	1.0	0.125
352	18-00445	6	6331	2018	Germany	IVb	Representatives	ERR3430628 (SAMEA5769103)	0.5	0.125	1.0	0.25	4.0	0.5	0.03125	256.0	0.0625	4.0	2.0	1.0	0.125
353	18-00459	2	6332	2018	Germany	IVb	Singletons	ERS4528249 (SAMEA6800588)	0.5	0.125	1.0	0.25	4.0	0.5	0.03125	256.0	0.0625	1.0	1.0	2.0	0.125
354	18-00477	451	4035	2018	Germany	IIa	Representatives	ERR3971806 (SAMEA6602598)	0.125	0.0625	1.0	0.25	2.0	0.5	0.03125	256.0	0.0625	1.0	1.0	2.0	0.125
355	18-00478	224	6330	2018	Germany	IIb	Representatives	ERS4528221 (SAMEA6800560)	0.25	0.0625	1.0	0.25	2.0	0.5	0.03125	128.0	0.0625	2.0	1.0	1.0	0.125
356	18-00605	101	6333	2018	Germany	IIa	Singletons	ERS4528248 (SAMEA6800587)	0.25	0.125	1.0	0.25	2.0	0.5	0.03125	128.0	0.0625	1.0	1.0	2.0	0.125
357	18-00616	1	5440	2018	Germany	IVb	Representatives	ERS4528334 (SAMEA6800674)	0.5	0.125	1.0	0.25	4.0	0.5	0.03125	128.0	0.0625	2.0	2.0	1.0	0.25
358	18-00630	1	6335	2018	Germany	IVb	Singletons	ERS4528222 (SAMEA6800561)	0.25	0.125	1.0	0.25	4.0	0.5	0.03125	256.0	0.0625	2.0	2.0	1.0	0.125
359	18-00631	37	3060	2018	Germany	IIa	Singletons	ERS4528362 (SAMEA6800702)	0.25	0.0625	1.0	0.25	2.0	0.5	0.03125	256.0	0.0625	2.0	1.0	1.0	0.125
360	18-00645	219	6336	2018	Germany	IVb	Representatives	ERS4528351 (SAMEA6800691)	0.25	0.0625	1.0	0.25	4.0	0.5	0.03125	64.0	0.0625	4.0	1.0	2.0	0.125
361	18-00646	6	6339	2018	Germany	IVb	Singletons	ERS4528218 (SAMEA6800557)	0.25	0.125	1.0	0.25	1.0	0.5	0.03125	256.0	0.0625	4.0	1.0	2.0	0.25
362	18-00664	426	6340	2018	Germany	IIb	Singletons	ERS4528230 (SAMEA6800569)	0.25	0.0625	1.0	0.25	2.0	0.5	0.03125	256.0	0.0625	2.0	1.0	2.0	0.125
363	18-00679	29	6341	2018	Germany	IIa	Singletons	ERS4528354 (SAMEA6800694)	0.0625	0.0625	1.0	0.25	4.0	0.5	0.03125	32.0	0.0625	4.0	1.0	1.0	0.0625
364	18-00735	8	6342	2018	Germany	IIa	Singletons	ERS4528247 (SAMEA6800586)	0.125	0.125	1.0	0.25	2.0	0.5	0.03125	128.0	0.0625	2.0	1.0	1.0	0.0625
365	18-00736	101	1086	2018	Germany	IIa	Representatives	ERS4528360 (SAMEA6800700)	0.125	0.0625	2.0	0.25	2.0	0.5	0.03125	128.0	0.0625	1.0	1.0	2.0	0.125
366	18-00754	6	6455	2018	Germany	IVb	Singletons	ERS4528582 (SAMEA6800922)	0.25	0.125	1.0	0.25	4.0	0.5	0.03125	128.0	0.0625	4.0	1.0	1.0	0.125
367	18-00755	399	6457	2018	Germany	IIa	Singletons	ERS4528583 (SAMEA6800923)	0.125	0.0625	1.0	0.25	1.0	0.5	0.03125	256.0	0.0625	2.0	1.0	2.0	0.0625
368	18-00756	2171	6458	2018	Germany	IVb	Singletons	ERS4528584 (SAMEA6800924)	0.25	0.125	1.0	0.25	2.0	0.5	0.03125	64.0	0.0625	1.0	1.0	1.0	0.125
369	18-00792	4	6460	2018	Germany	IVb	Representatives	ERS4528585 (SAMEA6800925)	0.125	0.125	1.0	0.25	4.0	0.5	0.03125	16.0	0.0625	2.0	1.0	2.0	0.125
370	18-00800	6	6461	2018	Germany	IVb	Singletons	ERS4528586 (SAMEA6800926)	0.25	0.125	1.0	0.25	4.0	0.5	0.03125	256.0	0.0625	2.0	2.0	1.0	0.125
371	18-00843	101	5028	2018	Germany	IIa	Representatives	ERS4528587 (SAMEA6800927)	0.125	0.0625	1.0	0.25	2.0	0.5	0.03125	64.0	0.0625	1.0	1.0	2.0	0.125
372	18-00934	177	6462	2018	Germany	IIa	Singletons	ERS4528588 (SAMEA6800928)	0.25	0.0625	1.0	0.25	1.0	0.5	0.03125	128.0	0.0625	0.5	1.0	1.0	0.0625
373	18-00935	14	6464	2018	Germany	IIa	Singletons	ERS4528589 (SAMEA6800929)	0.25	0.0625	1.0	0.25	1.0	0.5	0.03125	64.0	0.0625	4.0	1.0	2.0	0.125
374	18-00948	9	6466	2018	Germany	IIc	Representatives	ERS4528590 (SAMEA6800930)	0.125	0.0625	0.5	0.25	2.0	0.5	0.03125	64.0	0.0625	2.0	1.0	2.0	0.125
375	18-00949	2	6468	2018	Germany	IVb	Singletons	ERS4528591 (SAMEA6800931)	0.25	0.0625	1.0	0.25	4.0	0.5	0.03125	256.0	0.0625	1.0	1.0	2.0	0.125
376	18-01095	54	6469	2018	Germany	IVb	Singletons	ERS4528592 (SAMEA6800932)	0.5	0.125	1.0	0.25	4.0	1.0	0.03125	128.0	0.0625	2.0	1.0	1.0	0.125
377	18-01113	91	6470	2018	Germany	IIa	Singletons	ERS4528593 (SAMEA6800933)	0.25	0.0625	1.0	0.25	2.0	0.5	0.03125	256.0	0.0625	1.0	1.0	1.0	0.125
378	18-01129	4	6471	2018	Germany	IVb	Singletons	ERS4528594 (SAMEA6800934)	0.125	0.125	1.0	0.25	4.0	1.0	0.03125	32.0	0.0625	4.0	2.0	2.0	0.125
379	18-01316	8	2523	2018	Germany	IIa	Representatives	ERS4528595 (SAMEA6800935)	0.125	0.125	1.0	0.25	2.0	0.5	0.03125	256.0	0.0625	2.0	1.0	2.0	0.125
380	18-01438	5	6517	2018	Germany	IIb	Singletons	ERS4528596 (SAMEA6800936)	0.25	0.125	1.0	0.25	4.0	0.5	0.03125	256.0	0.0625	1.0	1.0	1.0	0.125
381	18-01579	32	6518	2018	Germany	IVb	Representatives	ERS4528597 (SAMEA6800937)	0.25	0.125	1.0	0.25	2.0	0.5	0.03125	256.0	0.0625	4.0	2.0	2.0	0.125
382	18-01646	2	5586	2018	Germany	IIb	Representatives	ERS4528598 (SAMEA6800938)	0.25	0.125	1.0	0.25	4.0	0.5	0.03125	64.0	0.0625	2.0	1.0	2.0	0.125
383	18-01668	4	6521	2018	Germany	IVb	Singletons	ERS4528599 (SAMEA6800939)	0.0625	0.125	1.0	0.25	4.0	0.5	0.03125	32.0	0.0625	2.0	2.0	2.0	0.125
384	18-01756	1	6522	2018	Germany	IVb	Singletons	ERS4528600 (SAMEA6800940)	0.5	0.125	1.0	0.25	4.0	0.5	0.03125	256.0	0.0625	2.0	1.0	1.0	0.125
385	18-01772	2	6523	2018	Germany	IVb	Singletons	ERS4528601 (SAMEA6800941)	0.5	0.125	1.0	0.25	4.0	0.5	0.03125	256.0	0.0625	2.0	1.0	2.0	0.125
386	18-01806	unknown	6524	2018	Germany	IVb	Singletons	ERS4528602 (SAMEA6800942)	0.5	0.125	1.0	0.25	4.0	0.5	0.03125	256.0	0.0625	2.0	1.0	1.0	0.125
387	18-01807	3	6525	2018	Germany	IIb	Singletons	ERS4528603 (SAMEA6800943)	0.25	0.0625	1.0	0.25	2.0	0.5	0.03125	256.0	0.0625	1.0	0.5	1.0	0.125
388	18-01808	37	6526	2018	Germany	IIa	Singletons	ERS4528604 (SAMEA6800944)	0.25	0.0625	1.0	0.25	2.0	0.5	0.03125	128.0	0.0625	2.0	1.0	1.0	0.125
389	18-01900	20	6527	2018	Germany	IIa	Singletons	ERS4528605 (SAMEA6800945)	0.25	0.125	1.0	0.25	2.0	0.5	0.03125	128.0	0.0625	2.0	2.0	1.0	0.125
390	18-01916	8	6528	2018	Germany	IIa	Singletons	ERS4528606 (SAMEA6800946)	0.25	0.125	1.0	0.25	2.0	0.5	0.03125	256.0	0.0625	2.0	1.0	1.0	0.125
391	18-01933	1	6529	2018	Germany	IVb	Singletons	ERS4528607 (SAMEA6800947)	0.25	0.125	1.0	0.25	4.0	0.5	0.03125	256.0	0.0625	2.0	2.0	1.0	0.125
392	18-01934	2	6530	2018	Germany	IVb	Singletons	ERS4528608 (SAMEA6800948)	0.25	0.125	1.0	0.25	4.0	0.5	0.03125	256.0	0.0625	2.0	1.0	1.0	0.125
393	18-01935	1	6572	2018	Germany	IVb	Singletons	ERS4528255 (SAMEA6800594)	0.25	0.125	1.0	0.25	4.0	0.5	0.03125	128.0	0.0625	2.0	2.0	2.0	0.125
394	18-01966	3	6573	2018	Germany	IIb	Singletons	ERS4528259 (SAMEA6800598)	0.25	0.0625	1.0	0.25	4.0	0.5	0.03125	256.0	0.0625	2.0	0.5	2.0	0.125
395	18-02012	6	6574	2018	Germany	IVb	Representatives	ERS4528299 (SAMEA6800638)	0.25	0.125	1.0	0.25	4.0	0.5	0.03125	256.0	0.0625	4.0	2.0	2.0	0.125
396	18-02013	8	6575	2018	Germany	IIa	Singletons	ERS4528405 (SAMEA6800745)	0.25	0.125	1.0	0.25	2.0	0.5	0.03125	256.0	0.0625	2.0	2.0	2.0	0.125
397	18-02035	70	6576	2018	Germany	IVa	Singletons	ERS4528245 (SAMEA6800584)	0.5	0.125	1.0	0.25	2.0	0.5	0.03125	256.0	0.125	2.0	2.0	2.0	0.25
398	18-02036	7	6577	2018	Germany	IIa	Singletons	ERS4528344 (SAMEA6800684)	0.125	0.0625	1.0	0.25	2.0	1.0	0.03125	64.0	0.0625	2.0	1.0	1.0	0.125
399	18-02068	200	6578	2018	Germany	IIa	Representatives	ERS4528279 (SAMEA6800618)	0.125	0.125	1.0	0.25	2.0	0.5	0.03125	128.0	0.0625	2.0	1.0	2.0	0.0625
400	18-02093	431	6579	2018	Germany	IIa	Singletons	ERS4528280 (SAMEA6800619)	0.125	0.0625	1.0	0.25	1.0	0.5	0.03125	64.0	0.0625	1.0	0.5	1.0	0.0625
401	18-02207	37	6581	2018	Germany	IIa	Singletons	ERS4528383 (SAMEA6800723)	0.25	0.0625	1.0	0.25	2.0	0.5	0.03125	256.0	0.0625	2.0	1.0	1.0	0.125
402	18-02237	91	6582	2018	Germany	IIa	Singletons	ERS4528384 (SAMEA6800724)	0.125	0.0625	1.0	0.25	2.0	0.5	0.03125	256.0	0.0625	1.0	1.0	1.0	0.125
403	18-02263	431	6579	2018	Germany	IIa	Singletons	ERS4528345 (SAMEA6800685)	0.125	0.125	1.0	0.25	1.0	0.5	0.03125	64.0	0.0625	1.0	1.0	1.0	0.0625
404	18-02300	3	6583	2018	Germany	IIb	Representatives	ERS4528206 (SAMEA6800545)	0.25	0.125	1.0	0.25	4.0	0.5	0.03125	256.0	0.0625	4.0	2.0	2.0	0.125
405	18-02303	4	6659	2018	Germany	IVb	Singletons	ERS4528241 (SAMEA6800580)	0.125	0.125	1.0	0.25	4.0	0.5	0.03125	32.0	0.0625	2.0	2.0	1.0	0.125
406	18-02323	155	1234	2018	Germany	IIa	Representatives	ERS4528342 (SAMEA6800682)	0.125	0.0625	2.0	0.25	1.0	0.5	0.03125	256.0	0.0625	8.0	1.0	2.0	0.125
407	18-02375	4	6660	2018	Germany	IVb	Singletons	ERS4528288 (SAMEA6800627)	0.125	0.0625	1.0	0.25	4.0	0.5	0.03125	64.0	0.0625	4.0	2.0	1.0	0.125
408	18-02396	6	5448	2018	Germany	IVb	Singletons	ERS4528330 (SAMEA6800670)	0.25	0.0625	1.0	0.25	4.0	0.5	0.03125	256.0	0.0625	2.0	1.0	1.0	0.125
409	18-02446	3	6661	2018	Germany	IIb	Singletons	ERS4528276 (SAMEA6800615)	0.25	0.0625	0.5	0.25	2.0	0.5	0.03125	256.0	0.0625	0.5	1.0	1.0	0.125
410	18-02472	1	6662	2018	Germany	IVb	Singletons	ERS4528240 (SAMEA6800579)	0.5	0.125	1.0	0.25	4.0	0.5	0.03125	256.0	0.0625	2.0	1.0	1.0	0.125
411	18-02482	37	6663	2018	Germany	IIa	Singletons	ERS4528369 (SAMEA6800709)	0.125	0.0625	1.0	0.25	2.0	0.5	0.03125	256.0	0.0625	2.0	1.0	1.0	0.125
412	18-02529	2172	6664	2018	Germany	IIa	Singletons	ERS4528205 (SAMEA6800544)	0.125	0.0625	1.0	0.25	2.0	0.5	0.03125	128.0	0.0625	2.0	1.0	1.0	0.125
413	18-02573	296	1703	2018	Germany	IIb	Representatives	ERS4528292 (SAMEA6800631)	0.25	0.0625	1.0	0.25	1.0	0.5	0.03125	256.0	0.0625	4.0	1.0	2.0	0.125
414	18-02635	7	6666	2018	Germany	IIa	Singletons	ERS4528368 (SAMEA6800708)	0.125	0.0625	2.0	0.25	2.0	0.5	0.03125	256.0	0.0625	2.0	1.0	1.0	0.125
415	18-02636	412	6667	2018	Germany	IIa	Singletons	ERS4528303 (SAMEA6800642)	0.25	0.125	1.0	0.25	2.0	0.5	0.03125	128.0	0.0625	4.0	2.0	1.0	0.125
416	18-02664	2	6668	2018	Germany	IVb	Singletons	ERS4528262 (SAMEA6800601)	0.25	0.125	1.0	0.25	4.0	0.5	0.03125	256.0	0.0625	2.0	1.0	1.0	0.125
417	18-02665	7	6669	2018	Germany	IIa	Singletons	ERS4528367 (SAMEA6800707)	0.125	0.125	1.0	0.25	2.0	0.5	0.03125	64.0	0.0625	2.0	1.0	1.0	0.0625
418	18-02682	222	6370	2018	Germany	IIa	Representatives	ERS4528321 (SAMEA6800660)	0.125	0.0625	2.0	0.25	2.0	0.5	0.03125	128.0	0.0625	2.0	1.0	2.0	0.125
419	18-02795	4	6721	2018	Germany	IVb	Singletons	ERS4528267 (SAMEA6800606)	0.125	0.125	1.0	0.25	4.0	0.5	0.03125	64.0	0.0625	2.0	2.0	1.0	0.125
420	18-02843	6	6722	2018	Germany	IVb	Singletons	ERS4528322 (SAMEA6800661)	0.25	0.125	1.0	0.25	2.0	0.5	0.03125	256.0	0.0625	2.0	1.0	1.0	0.125
421	18-02969	7	6723	2018	Germany	IIa	Representatives	ERS4528609 (SAMEA6800949)	0.125	0.125	1.0	0.25	4.0	0.5	0.03125	32.0	0.0625	4.0	1.0	2.0	0.0625
422	18-02987	6	90	2018	Germany	IVb	Representatives	ERR3430630 (SAMEA5769105)	0.5	0.0625	1.0	0.25	4.0	0.5	0.03125	256.0	0.0625	2.0	1.0	1.0	0.125
423	18-02999	8	4172	2018	Germany	IIa	Representatives	ERS4528293 (SAMEA6800632)	0.25	0.0625	1.0	0.25	2.0	0.5	0.03125	256.0	0.0625	2.0	1.0	2.0	0.125
424	18-03089	427	6519	2018	Germany	IIa	Representatives	ERS4528304 (SAMEA6800643)	0.125	0.03125	1.0	0.25	2.0	0.5	0.03125	64.0	0.0625	2.0	1.0	1.0	0.125
425	18-03123	155	2198	2018	Germany	IIa	Representatives	ERS4528374 (SAMEA6800714)	0.125	0.03125	1.0	0.25	2.0	0.5	0.03125	32.0	0.0625	2.0	1.0	1.0	0.125
426	18-03151	6	6725	2018	Germany	IVb	Singletons	ERS4528610 (SAMEA6800950)	0.25	0.125	1.0	0.25	4.0	0.5	0.03125	256.0	0.0625	4.0	1.0	1.0	0.125
427	18-03208	1	6726	2018	Germany	IVb	Representatives	ERS4528356 (SAMEA6800696)	0.5	0.125	1.0	0.25	2.0	0.5	0.03125	128.0	0.0625	4.0	1.0	2.0	0.25
428	18-03327	399	3033	2018	Germany	IIa	Representatives	ERS4528229 (SAMEA6800568)	0.25	0.0625	1.0	0.25	2.0	0.5	0.03125	256.0	0.0625	2.0	1.0	1.0	0.125
429	18-03337	8	4501	2018	Germany	IIa	Singletons	ERS4528203 (SAMEA6800542)	0.25	0.0625	1.0	0.25	2.0	0.5	0.03125	256.0	0.0625	2.0	0.5	1.0	0.125
430	18-03367	2	3336	2018	Germany	IVb	Representatives	ERS4528611 (SAMEA6800951)	0.5	0.125	1.0	0.25	4.0	0.5	0.03125	256.0	0.0625	2.0	1.0	2.0	0.125
431	18-03369	451	6729	2018	Germany	IIa	Representatives	ERS4528390 (SAMEA6800730)	0.25	0.125	1.0	0.25	2.0	0.5	0.03125	256.0	0.0625	2.0	1.0	1.0	0.125
432	18-03377	unknown	6231	2018	Germany	IVb	Singletons	ERS4528612 (SAMEA6800952)	0.5	0.125	1.0	0.25	4.0	0.5	0.03125	256.0	0.0625	4.0	1.0	2.0	0.25
433	18-03379	8	1247	2018	Germany	IIa	Representatives	ERS4528613 (SAMEA6800953)	0.25	0.125	0.5	0.25	1.0	0.5	0.03125	256.0	0.0625	2.0	1.0	2.0	0.125
434	18-03380	1	4131	2018	Germany	IVb	Singletons	ERS4528614 (SAMEA6800954)	0.5	0.125	1.0	0.25	4.0	1.0	0.03125	256.0	0.0625	4.0	1.0	1.0	0.125
435	18-03398	1	4764	2018	Germany	IVb	Singletons	ERS4528266 (SAMEA6800605)	0.5	0.125	1.0	0.25	4.0	0.5	0.03125	256.0	0.0625	4.0	1.0	1.0	0.125
436	18-03400	4	6730	2018	Germany	IVb	Singletons	ERS4528261 (SAMEA6800600)	0.0625	0.125	1.0	0.25	4.0	0.5	0.03125	16.0	0.0625	4.0	1.0	1.0	0.125
437	18-03426	1	6731	2018	Germany	IVb	Singletons	ERS4528265 (SAMEA6800604)	0.5	0.125	1.0	0.25	4.0	0.5	0.03125	128.0	0.0625	4.0	1.0	2.0	0.125
438	18-03427	6	6732	2018	Germany	IVb	Singletons	ERS4528323 (SAMEA6800662)	0.25	0.125	1.0	0.25	4.0	0.5	0.03125	256.0	0.0625	4.0	1.0	1.0	0.125
439	18-03428	1	3291	2018	Germany	IVb	Representatives	ERS4528268 (SAMEA6800607)	0.25	0.125	1.0	0.25	4.0	0.5	0.03125	64.0	0.0625	4.0	1.0	2.0	0.125
440	18-03429	204	6733	2018	Germany	IIa	Singletons	ERS4528377 (SAMEA6800717)	0.125	0.0625	1.0	0.25	2.0	0.5	0.03125	32.0	0.0625	2.0	1.0	2.0	0.125
441	18-03469	451	6759	2018	Germany	IIa	Singletons	ERS4528392 (SAMEA6800732)	0.125	0.0625	1.0	0.25	4.0	0.5	0.03125	256.0	0.0625	2.0	1.0	1.0	0.125
442	18-03470	6	6760	2018	Germany	IVb	Representatives	ERS4528381 (SAMEA6800721)	0.25	0.125	1.0	0.25	4.0	0.5	0.03125	256.0	0.0625	2.0	2.0	2.0	0.125
443	18-03578	451	6763	2018	Germany	IIa	Singletons	ERS4528355 (SAMEA6800695)	0.125	0.125	1.0	0.25	4.0	0.5	0.03125	128.0	0.0625	4.0	1.0	2.0	0.125
444	18-03611	59	6764	2018	Germany	IIa	Singletons	ERS4528615 (SAMEA6800955)	0.25	0.0625	1.0	0.25	2.0	0.5	0.03125	128.0	0.0625	4.0	1.0	2.0	0.125
445	18-03657	16	6765	2018	Germany	IIa	Representatives	ERS4528353 (SAMEA6800693)	0.25	0.03125	2.0	0.25	2.0	0.5	0.03125	64.0	0.0625	2.0	1.0	2.0	0.125
446	18-03717	451	6580	2018	Germany	IIa	Representatives	ERS4528325 (SAMEA6800664)	0.125	0.03125	1.0	0.25	4.0	0.5	0.03125	128.0	0.0625	2.0	2.0	2.0	0.125
447	18-03771	1	7358	2018	Germany	IVb	Singletons	ERS4528274 (SAMEA6800613)	0.25	0.125	1.0	0.25	2.0	0.5	0.03125	256.0	0.0625	4.0	0.5	1.0	0.125
448	18-03825	2	7360	2018	Germany	IVb	Singletons	ERS4528272 (SAMEA6800611)	0.25	0.0625	1.0	0.25	4.0	0.5	0.03125	256.0	0.0625	8.0	1.0	2.0	0.125
449	18-03859	451	7363	2018	Germany	IIa	Singletons	ERS4528391 (SAMEA6800731)	0.25	0.125	1.0	0.25	4.0	0.5	0.03125	256.0	0.0625	2.0	1.0	1.0	0.125
450	18-03887	54	7364	2018	Germany	IVb	Singletons	ERS4528328 (SAMEA6800667)	0.5	0.0625	1.0	0.25	4.0	0.5	0.03125	256.0	0.0625	4.0	2.0	1.0	0.125
451	18-03888	4	7366	2018	Germany	IVb	Singletons	ERS4528302 (SAMEA6800641)	0.0625	0.0625	1.0	0.25	4.0	0.5	0.03125	32.0	0.0625	2.0	1.0	2.0	0.125
452	18-03916	4	7368	2018	Germany	IVb	Singletons	ERS4528327 (SAMEA6800666)	0.125	0.125	1.0	0.25	4.0	0.5	0.03125	32.0	0.0625	4.0	1.0	1.0	0.125
453	18-03949	217	7369	2018	Germany	IVb	Singletons	ERS4528283 (SAMEA6800622)	0.25	0.0625	1.0	0.25	2.0	1.0	0.03125	256.0	0.0625	4.0	1.0	2.0	0.125
454	18-03950	59	7370	2018	Germany	IIb	Singletons	ERS4528301 (SAMEA6800640)	0.25	0.0625	1.0	0.25	1.0	0.5	0.03125	256.0	0.0625	2.0	1.0	1.0	0.125
455	18-03977	299	7371	2018	Germany	IVc	Singletons	ERS4528284 (SAMEA6800623)	0.5	0.0625	2.0	0.25	2.0	0.5	0.03125	256.0	0.0625	8.0	1.0	2.0	0.25
456	18-03980	29	7372	2018	Germany	IIa	Singletons	ERS4528399 (SAMEA6800739)	0.25	0.0625	1.0	0.25	2.0	1.0	0.03125	128.0	0.0625	4.0	1.0	1.0	0.125
457	18-04035	120	3703	2018	Germany	IIa	Singletons	ERS4528204 (SAMEA6800543)	0.125	0.0625	1.0	0.25	4.0	0.5	0.03125	256.0	0.0625	2.0	1.0	1.0	0.125
458	18-04036	37	7373	2018	Germany	IIa	Singletons	ERS4528398 (SAMEA6800738)	0.25	0.0625	2.0	0.25	2.0	0.5	0.03125	256.0	0.0625	4.0	1.0	1.0	0.125
459	18-04058	3	7374	2018	Germany	IIb	Singletons	ERS4528281 (SAMEA6800620)	0.25	0.0625	1.0	0.25	2.0	1.0	0.03125	256.0	0.0625	4.0	0.5	1.0	0.125
460	18-04079	3	7375	2018	Germany	IIb	Singletons	ERS4528282 (SAMEA6800621)	0.25	0.0625	0.5	0.25	2.0	0.5	0.03125	256.0	0.0625	0.5	0.5	1.0	0.125
461	18-04138	219	7348	2018	Germany	IVb	Singletons	ERS4528208 (SAMEA6800547)	0.5	0.125	1.0	0.25	4.0	0.5	0.03125	128.0	0.0625	4.0	2.0	1.0	0.125
462	18-04139	6	3619	2018	Germany	IVb	Singletons	ERS4528213 (SAMEA6800552)	0.25	0.125	1.0	0.25	4.0	1.0	0.03125	256.0	0.0625	4.0	1.0	1.0	0.125
463	18-04140	4	7349	2018	Germany	IVb	Singletons	ERS4528275 (SAMEA6800614)	0.125	0.125	1.0	0.25	4.0	0.5	0.03125	32.0	0.0625	2.0	1.0	1.0	0.125
464	18-04141	2	7350	2018	Germany	IVb	Singletons	ERS4528329 (SAMEA6800669)	0.25	0.0625	1.0	0.25	2.0	0.5	0.03125	128.0	0.0625	8.0	1.0	1.0	0.125
465	18-04221	8	2730	2018	Germany	IIa	Singletons	ERS4528616 (SAMEA6800956)	0.125	0.0625	1.0	0.25	1.0	0.5	0.03125	32.0	0.125	2.0	0.5	1.0	0.0625
466	18-04319	504	5715	2018	Germany	IIa	Representatives	ERS4528361 (SAMEA6800701)	0.25	0.125	1.0	0.25	2.0	0.5	0.03125	256.0	0.0625	2.0	2.0	2.0	0.125
467	18-04366	8	7351	2018	Germany	IIa	Representatives	ERS4528400 (SAMEA6800740)	0.125	0.0625	1.0	0.25	2.0	0.5	0.03125	128.0	0.0625	1.0	1.0	2.0	0.125
468	18-04413	5	7352	2018	Germany	IIb	Representatives	ERS4528617 (SAMEA6800957)	0.25	0.125	1.0	0.25	2.0	0.5	0.03125	256.0	0.0625	2.0	1.0	1.0	0.125
469	18-04435	6	7354	2018	Germany	IVb	Singletons	ERS4528273 (SAMEA6800612)	0.5	0.125	1.0	0.25	4.0	0.5	0.03125	256.0	0.0625	4.0	2.0	1.0	0.125
470	18-04502	4	7355	2018	Germany	IVb	Singletons	ERS4528219 (SAMEA6800558)	0.125	0.0625	1.0	0.25	4.0	0.5	0.03125	32.0	0.0625	4.0	1.0	1.0	0.125
471	18-04538	217	7357	2018	Germany	IVb	Singletons	ERS4528335 (SAMEA6800675)	0.25	0.125	1.0	0.25	4.0	0.5	0.03125	128.0	0.0625	4.0	1.0	1.0	0.125
472	18-04541	6	3230	2018	Germany	IVb	Singletons	ERS4528311 (SAMEA6800650)	0.5	0.125	1.0	0.25	4.0	1.0	0.03125	256.0	0.0625	4.0	2.0	1.0	0.125
473	18-04542	8	7438	2018	Germany	IIa	Singletons	ERS4528618 (SAMEA6800958)	0.25	0.125	2.0	0.25	4.0	1.0	0.03125	256.0	0.0625	4.0	2.0	1.0	0.125
474	18-04618	236	7439	2018	Germany	IIa	Singletons	ERS4528619 (SAMEA6800959)	0.125	0.0625	1.0	0.25	2.0	0.5	0.03125	128.0	0.0625	2.0	1.0	1.0	0.0625
475	18-04656	37	7440	2018	Germany	IIa	Singletons	ERS4528620 (SAMEA6800960)	0.25	0.0625	1.0	0.25	2.0	0.5	0.03125	256.0	0.0625	4.0	1.0	1.0	0.125
476	18-04734	37	7442	2018	Germany	IIa	Singletons	ERS4528621 (SAMEA6800961)	0.25	0.0625	1.0	0.25	2.0	1.0	0.03125	128.0	0.0625	4.0	1.0	1.0	0.125
477	18-04771	204	2812	2018	Germany	IIa	Singletons	ERS4528622 (SAMEA6800962)	0.25	0.0625	1.0	0.25	2.0	0.5	0.03125	256.0	0.0625	2.0	1.0	1.0	0.125
478	18-04851	54	7449	2018	Germany	IVb	Singletons	ERS4528312 (SAMEA6800651)	0.5	0.0625	1.0	0.25	4.0	1.0	0.03125	256.0	0.0625	4.0	1.0	2.0	0.125
479	18-04854	87	773	2018	Germany	IIb	Representatives	ERR3971808 (SAMEA6602600)	0.25	0.0625	2.0	0.25	2.0	0.5	0.03125	256.0	0.0625	2.0	1.0	2.0	0.125
480	18-04953	37	7450	2018	Germany	IIa	Singletons	ERS4528376 (SAMEA6800716)	0.25	0.0625	1.0	0.25	2.0	0.5	0.03125	128.0	0.0625	4.0	1.0	1.0	0.125
481	18-05036	2	7452	2018	Germany	IIb	Singletons	ERS4528216 (SAMEA6800555)	0.5	0.125	1.0	0.25	4.0	0.5	0.03125	128.0	0.0625	4.0	1.0	1.0	0.125
482	18-05037	219	7453	2018	Germany	IVb	Singletons	ERS4528256 (SAMEA6800595)	0.5	0.125	2.0	0.25	4.0	0.5	0.03125	256.0	0.0625	4.0	1.0	1.0	0.125
483	18-05040	1	7454	2018	Germany	IVb	Representatives	ERS4528217 (SAMEA6800556)	0.5	0.125	1.0	0.25	4.0	1.0	0.03125	128.0	0.0625	4.0	2.0	2.0	0.125
484	18-05101	6	3386	2018	Germany	IVb	Representatives	ERS4528408 (SAMEA6800748)	0.5	0.125	2.0	0.25	4.0	0.5	0.03125	256.0	0.0625	4.0	2.0	1.0	0.125
485	18-05200	382	7462	2018	Germany	IVb-v1	Singletons	ERS4528214 (SAMEA6800553)	0.25	0.125	1.0	0.25	2.0	0.5	0.03125	32.0	0.0625	4.0	1.0	1.0	0.125
486	18-05202	6	4465	2018	Germany	IVb	Representatives	ERR3430658 (SAMEA5769133)	0.5	0.125	1.0	0.25	4.0	1.0	0.03125	256.0	0.0625	4.0	2.0	1.0	0.125
487	18-05236	7	5742	2018	Germany	IIa	Representatives	ERS4528389 (SAMEA6800729)	0.125	0.03125	2.0	0.25	0.5	0.5	0.03125	32.0	0.0625	4.0	1.0	1.0	0.125
488	18-05281	1	7463	2018	Germany	IVb	Singletons	ERS4528257 (SAMEA6800596)	0.5	0.0625	2.0	0.25	4.0	0.5	0.03125	256.0	0.0625	4.0	1.0	1.0	0.125
489	18-05395	1	5271	2018	Germany	IVb	Representatives	ERS4528207 (SAMEA6800546)	0.25	0.125	0.5	0.25	4.0	0.5	0.03125	64.0	0.0625	2.0	2.0	1.0	0.125
490	18-05397	8	5503	2018	Germany	IIa	Singletons	ERS4528209 (SAMEA6800548)	0.25	0.0625	1.0	0.25	2.0	0.5	0.03125	256.0	0.0625	4.0	1.0	1.0	0.125
491	18-05399	5	3316	2018	Germany	IIb	Singletons	ERS4528258 (SAMEA6800597)	0.5	0.125	1.0	0.25	2.0	0.5	0.03125	256.0	0.0625	4.0	1.0	1.0	0.125
492	18-05402	403	7465	2018	Germany	IIa	Singletons	ERS4528401 (SAMEA6800741)	0.0625	0.0625	1.0	0.25	2.0	0.5	0.03125	16.0	0.0625	2.0	1.0	1.0	0.0625
493	18-05543	8	7466	2018	Germany	IIa	Singletons	ERS4528243 (SAMEA6800582)	0.25	0.0625	1.0	0.25	2.0	1.0	0.03125	256.0	0.0625	4.0	1.0	1.0	0.125
494	18-05545	451	7455	2018	Germany	IIa	Singletons	ERS4528397 (SAMEA6800737)	0.125	0.125	2.0	0.25	2.0	1.0	0.03125	128.0	0.0625	2.0	1.0	1.0	0.125
495	18-05557	9	5745	2018	Germany	IIc	Representatives	ERS4528269 (SAMEA6800608)	0.125	0.0625	1.0	0.25	1.0	0.5	0.03125	64.0	0.0625	1.0	0.5	2.0	0.125
496	18-05574	1	7467	2018	Germany	IVb	Singletons	ERS4528244 (SAMEA6800583)	1.0	0.0625	1.0	0.25	4.0	0.5	0.03125	64.0	0.0625	2.0	1.0	1.0	0.25
497	18-05576	6	7469	2018	Germany	IVb	Singletons	ERS4528337 (SAMEA6800677)	0.25	0.0625	1.0	0.25	2.0	0.5	0.03125	256.0	0.0625	2.0	1.0	1.0	0.125
498	18-05656	121	4295	2018	Germany	IIa	Singletons	ERS4528386 (SAMEA6800726)	0.25	0.0625	1.0	0.25	2.0	1.0	0.03125	128.0	0.0625	4.0	0.5	1.0	0.125
499	18-05715	4	6360	2018	Germany	IVb	Representatives	ERS4528296 (SAMEA6800635)	0.125	0.125	1.0	0.25	4.0	0.5	0.03125	32.0	0.0625	4.0	2.0	2.0	0.125
500	18-05727	2	7470	2018	Germany	IVb	Singletons	ERS4528317 (SAMEA6800656)	0.5	0.125	1.0	0.25	4.0	0.5	0.03125	128.0	0.0625	2.0	1.0	2.0	0.125
501	18-05728	8	2521	2018	Germany	IIa	Representatives	ERS4526450 (SAMEA6798787)	0.125	0.125	1.0	0.25	2.0	0.5	0.03125	256.0	0.0625	4.0	2.0	2.0	0.125
502	18-05835	2173	7471	2018	Germany	IVb	Singletons	ERS4528215 (SAMEA6800554)	0.125	0.0625	1.0	0.25	4.0	0.5	0.03125	32.0	0.0625	4.0	1.0	2.0	0.125
503	18-05908	121	7472	2018	Germany	IIa	Singletons	ERS4528372 (SAMEA6800712)	0.125	0.0625	1.0	0.25	2.0	0.5	0.03125	256.0	0.125	2.0	1.0	1.0	0.125
504	18-05909	8	7473	2018	Germany	IIa	Singletons	ERS4528373 (SAMEA6800713)	0.25	0.0625	1.0	0.25	2.0	0.5	0.03125	256.0	0.0625	2.0	1.0	1.0	0.125
505	18-05993	2	7474	2018	Germany	IVb	Representatives	ERS4528314 (SAMEA6800653)	0.5	0.125	1.0	0.25	2.0	0.5	0.03125	256.0	0.0625	2.0	1.0	2.0	0.25
506	18-06116	1	1648	2018	Germany	IVb	Representatives	ERS4528623 (SAMEA6800963)	0.25	0.125	1.0	0.25	4.0	0.5	0.03125	64.0	0.0625	4.0	1.0	1.0	0.125
507	18-06123	54	7377	2018	Germany	IVb	Singletons	ERS4528624 (SAMEA6800964)	0.5	0.0625	1.0	0.25	2.0	1.0	0.03125	256.0	0.0625	4.0	1.0	1.0	0.125
508	18-06124	3	6665	2018	Germany	IIb	Representatives	ERS4528625 (SAMEA6800965)	0.25	0.0625	0.5	0.25	2.0	0.5	0.03125	256.0	0.0625	4.0	1.0	1.0	0.125
509	18-06136	29	7532	2018	Germany	IIa	Singletons	ERS4528626 (SAMEA6800966)	0.0625	0.125	1.0	0.25	2.0	0.5	0.03125	16.0	0.0625	2.0	1.0	1.0	0.0625
510	18-06137	517	7533	2018	Germany	IIb	Singletons	ERS4528627 (SAMEA6800967)	0.25	0.0625	1.0	0.25	2.0	0.5	0.03125	256.0	0.0625	2.0	1.0	1.0	0.125
511	18-06193	6	3163	2018	Germany	IVb	Representatives	ERS4528407 (SAMEA6800747)	0.25	0.125	1.0	0.25	2.0	0.5	0.03125	256.0	0.0625	4.0	1.0	1.0	0.125
512	18-06194	1	6779	2018	Germany	IVb	Singletons	ERS4528254 (SAMEA6800593)	0.5	0.125	1.0	0.25	4.0	1.0	0.03125	256.0	0.0625	4.0	1.0	1.0	0.125
513	18-06195	155	7555	2018	Germany	IIa	Singletons	ERS4528253 (SAMEA6800592)	0.125	0.0625	1.0	0.25	2.0	0.5	0.03125	128.0	0.0625	4.0	1.0	1.0	0.0625
514	18-06197	1	7556	2018	Germany	IVb	Singletons	ERS4528309 (SAMEA6800648)	0.5	0.0625	1.0	0.25	4.0	0.5	0.03125	128.0	0.0625	4.0	1.0	1.0	0.125
515	18-06245	2	7557	2018	Germany	IVb	Singletons	ERS4528308 (SAMEA6800647)	0.5	0.0625	1.0	0.25	4.0	0.5	0.03125	256.0	0.0625	4.0	1.0	1.0	0.125
516	18-06386	19	7558	2018	Germany	IIa	Singletons	ERS4528371 (SAMEA6800711)	0.5	0.0625	2.0	0.25	2.0	0.5	0.03125	256.0	0.0625	2.0	1.0	1.0	0.125
517	18-06387	87	4471	2018	Germany	IIb	Representatives	ERS4528396 (SAMEA6800736)	0.25	0.0625	1.0	0.25	1.0	0.5	0.03125	256.0	0.0625	1.0	0.5	2.0	0.125
518	18-06439	1	3948	2018	Germany	IVb	Representatives	ERS4528319 (SAMEA6800658)	0.5	0.125	2.0	0.25	4.0	0.5	0.03125	128.0	0.0625	4.0	1.0	2.0	0.125
519	18-06440	451	5519	2018	Germany	IIa	Singletons	ERS4528307 (SAMEA6800646)	0.25	0.125	1.0	0.25	2.0	0.5	0.03125	128.0	0.0625	2.0	1.0	1.0	0.125
520	18-06442	224	4575	2018	Germany	IIb	Representatives	ERS4528326 (SAMEA6800665)	0.25	0.0625	1.0	0.25	2.0	1.0	0.03125	256.0	0.125	4.0	1.0	2.0	0.125
521	18-06465	8	7529	2018	Germany	IIa	Singletons	ERS4528395 (SAMEA6800735)	0.25	0.0625	1.0	0.25	2.0	0.5	0.03125	256.0	0.0625	2.0	1.0	1.0	0.125
522	18-06542	37	7559	2018	Germany	IIa	Singletons	ERS4528370 (SAMEA6800710)	0.25	0.125	1.0	0.25	2.0	0.5	0.03125	256.0	0.0625	4.0	1.0	1.0	0.125
523	18-06543	1	3672	2018	Germany	IVb	Representatives	ERS4528379 (SAMEA6800719)	0.5	0.125	1.0	0.25	4.0	1.0	0.0625	128.0	0.0625	4.0	1.0	2.0	0.125
524	18-06619	1	7561	2018	Germany	IVb	Singletons	ERS4528278 (SAMEA6800617)	0.5	0.125	1.0	0.25	2.0	1.0	0.03125	256.0	0.0625	8.0	1.0	2.0	0.125
525	18-06644	6	3247	2018	Germany	IIb	Representatives	ERS4528341 (SAMEA6800681)	0.5	0.125	1.0	0.25	2.0	0.5	0.03125	256.0	0.0625	2.0	1.0	1.0	0.125
526	18-06645	6	7562	2018	Germany	IVb	Singletons	ERS4528333 (SAMEA6800673)	0.25	0.125	1.0	0.25	4.0	0.5	0.03125	256.0	0.0625	4.0	1.0	1.0	0.125
527	18-06887	8	7711	2018	Germany	IIa	Singletons	ERS4528393 (SAMEA6800733)	0.125	0.0625	1.0	0.25	2.0	0.5	0.03125	256.0	0.0625	4.0	1.0	1.0	0.125
528	18-07301	451	6401	2018	Germany	IIa	Representatives	ERS4528358 (SAMEA6800698)	0.25	0.125	1.0	0.25	2.0	0.5	0.03125	256.0	0.0625	2.0	1.0	2.0	0.125
529	18-07332	7	7676	2018	Germany	IIa	Singletons	ERS4528357 (SAMEA6800697)	0.25	0.125	2.0	0.25	2.0	1.0	0.03125	128.0	0.0625	4.0	1.0	2.0	0.0625
530	18-07380	177	7677	2018	Germany	IIa	Singletons	ERS4528394 (SAMEA6800734)	0.25	0.0625	1.0	0.25	1.0	0.5	0.03125	256.0	0.0625	2.0	1.0	1.0	0.125
531	18-07381	1	7678	2018	Germany	IVb	Singletons	ERS4528252 (SAMEA6800591)	0.25	0.125	1.0	0.25	4.0	0.5	0.03125	256.0	0.0625	4.0	1.0	2.0	0.125
532	19-00074	399	7679	2019	Germany	IIa	Singletons	ERS4528331 (SAMEA6800671)	0.25	0.125	1.0	0.25	1.0	0.5	0.03125	256.0	0.0625	4.0	0.5	2.0	0.125
533	19-00078	412	7683	2019	Germany	IIa	Singletons	ERS4528306 (SAMEA6800645)	0.25	0.0625	1.0	0.25	2.0	1.0	0.03125	128.0	0.0625	4.0	1.0	2.0	0.125
534	19-00079	3	7684	2019	Germany	IIb	Singletons	ERS4528263 (SAMEA6800602)	0.25	0.0625	0.5	0.25	1.0	0.5	0.03125	256.0	0.0625	2.0	0.5	1.0	0.125
535	19-00127	5	7714	2019	Germany	IIb	Singletons	ERS4528305 (SAMEA6800644)	0.25	0.0625	1.0	0.25	2.0	1.0	0.03125	256.0	0.0625	2.0	1.0	1.0	0.125
536	19-00192	6	7738	2019	Germany	IVb	Singletons	ERS4528348 (SAMEA6800688)	0.5	0.125	1.0	0.25	4.0	0.5	0.03125	256.0	0.0625	4.0	2.0	2.0	0.125
537	19-00219	8	5004	2019	Germany	IIa	Representatives	ERS4528336 (SAMEA6800676)	0.25	0.125	1.0	0.25	2.0	0.5	0.03125	256.0	0.0625	2.0	1.0	1.0	0.125
538	19-00221	7	7739	2019	Germany	IIa	Singletons	ERS4528227 (SAMEA6800566)	0.25	0.125	1.0	0.25	2.0	0.5	0.03125	128.0	0.0625	4.0	1.0	1.0	0.125
539	19-00222	249	6762	2019	Germany	IVb	Representatives	ERS4528382 (SAMEA6800722)	0.25	0.125	1.0	0.25	2.0	0.5	0.03125	256.0	0.0625	2.0	1.0	2.0	0.125
540	19-00223	6	7740	2019	Germany	IVb	Singletons	ERS4528349 (SAMEA6800689)	0.5	0.125	1.0	0.25	4.0	0.5	0.0625	256.0	0.0625	1.0	1.0	1.0	0.125
541	19-00225	2	7741	2019	Germany	IVb	Singletons	ERS4528318 (SAMEA6800657)	0.5	0.125	2.0	0.25	4.0	0.5	0.03125	256.0	0.0625	4.0	2.0	2.0	0.25
542	19-00279	unknown	7742	2019	Germany	IIa	Singletons	ERS4528220 (SAMEA6800559)	0.25	0.0625	1.0	0.25	2.0	1.0	0.03125	256.0	0.0625	4.0	1.0	1.0	0.125
543	19-00280	155	7743	2019	Germany	IIa	Singletons	ERS4528264 (SAMEA6800603)	0.25	0.125	1.0	0.25	2.0	0.5	0.03125	256.0	0.0625	4.0	1.0	1.0	0.125
544	19-00285	6	7744	2019	Germany	IVb	Singletons	ERS4528350 (SAMEA6800690)	0.5	0.125	1.0	0.25	4.0	1.0	0.03125	256.0	0.0625	4.0	2.0	1.0	0.125
